# Supplementary material for: Cyclo­hexane-1,2-diammonium bis­(pyridine-2-carboxyl­ate)
Source: Acta Crystallogr Sect E Struct Rep Online. 2009 Sep 30;65(Pt 10):o2571. doi: 10.1107/S1600536809038689 (PMC2970198; doi:10.1107/S1600536809038689)
Supplement: Supplementary file 1 [file e-65-o2571-sup1.cif]

##############################################################################
###                                                                        ###
###        Electronic paper (Acta Crystallographica Section E)             ###
###                                                                        ###
##############################################################################
#                                                                            #
# This CIF contains the data in a paper accepted for publication in Acta     #
# Crystallographica Section E. It conforms to the requirements of Notes      #
# for Authors for Section E, and has been peer reviewed under the auspices   #
# of the IUCr Commission on Journals.                                        #
#                                                                            #
# Full details of the Crystallographic Information File format               #
# are given in the paper "The Crystallographic Information File (CIF):       #
# a New Standard Archive File for Crystallography" by S. R. Hall, F. H.      #
# Allen and I. D. Brown [Acta Cryst. (1991), A47, 655-685].                  #
#                                                                            #
# The current version of the core CIF dictionary is obtainable from          #
# ftp://ftp.iucr.org/pub/cif_core.dic. The current version number is 2.4.    #
#                                                                            #
# Software is freely available for graphical display of the structure(s) in  #
# this CIF.  For information consult the CIF home page http://www.iucr.org/  #
# cif/home.html                                                              #
#                                                                            #
# This file may be used for bona fide research purposes within the           #
# scientific community so long as proper attribution is given to the journal # 
# article from which it was obtained.                                        #
#                                                                            #
##############################################################################
                                             
data_global
_audit_creation_method     SHELXL-97
_journal_date_recd_electronic     2009-09-23
_journal_date_accepted     2009-09-24
_journal_name_full     'Acta Crystallographica, Section E'
_journal_year     2009
_journal_volume     65
_journal_issue     10
_journal_page_first     o2571
_journal_page_last     o2571
_journal_paper_category     QO
_journal_coeditor_code     NG2649
_publ_contact_author_name     'Dr. Kwang Ha'
_publ_contact_author_address
; School of Applied Chemical Engineering,
  the Research Institute of Catalysis,
  Chonnam National University,
  Gwangju 500-757,
  Republic of Korea
;
_publ_contact_author_email     hakwang@chonnam.ac.kr
_publ_contact_author_fax     '82 62 530 1909'
_publ_contact_author_phone     '82 62 530 1901'
_publ_section_title
;
Cyclohexane-1,2-diammonium bis(pyridine-2-carboxylate)
;
loop_
    _publ_author_name
    _publ_author_footnote
    _publ_author_address
    'Kim, Nam-Ho' .
; School of Applied Chemical Engineering,
  The Research Institute of Catalysis,
  Chonnam National University,
  Gwangju 500-757,
  Republic of Korea
;
    'Hwang, In-Chul' .
; Institute of Basic Sciences,
  Pohang University of Science and Technology,
  Pohang 790-784,
  Republic of Korea
;
    'Ha, Kwang' .
; School of Applied Chemical Engineering,
  The Research Institute of Catalysis,
  Chonnam National University,
  Gwangju 500-757,
  Republic of Korea
;
data_I
_chemical_name_systematic
;
Cyclohexane-1,2-diammonium bis(pyridine-2-carboxylate)
;
_chemical_name_common     ?
_chemical_formula_moiety     'C6 H16 N2 2+, 2(C6 H4 N O2 -)'
_chemical_formula_sum     'C18 H24 N4 O4'
_chemical_formula_structural     ?
_chemical_formula_analytical     ?
_chemical_formula_iupac     'C6 H16 N2 2+, 2C6 H4 N O2 -'
_chemical_formula_weight     360.41
_chemical_melting_point     ?
_symmetry_cell_setting     Monoclinic
_symmetry_space_group_name_H-M     'P 21/n'
_symmetry_space_group_name_Hall     '-P 2yn'
loop_
    _symmetry_equiv_pos_as_xyz
    'x, y, z'
    '-x+1/2, y+1/2, -z+1/2'
    '-x, -y, -z'
    'x-1/2, -y-1/2, z-1/2'
_cell_length_a     9.2942(11)
_cell_length_b     20.329(2)
_cell_length_c     10.2189(11)
_cell_angle_alpha     90.00
_cell_angle_beta     101.775(3)
_cell_angle_gamma     90.00
_cell_volume     1890.1(4)
_cell_formula_units_Z     4
_cell_measurement_reflns_used     784
_cell_measurement_theta_min     2.27
_cell_measurement_theta_max     17.23
_cell_measurement_temperature     293(2)
_exptl_crystal_description     Rod
_exptl_crystal_colour     'colorless'
_exptl_crystal_size_max     0.20
_exptl_crystal_size_mid     0.10
_exptl_crystal_size_min     0.10
_exptl_crystal_density_diffrn     1.267
_exptl_crystal_density_meas     ?
_exptl_crystal_density_method     'not measured'
_exptl_crystal_F_000     768
_exptl_absorpt_coefficient_mu     0.091
_exptl_absorpt_correction_type     None
_exptl_absorpt_process_details     ?
_exptl_absorpt_correction_T_min     ?
_exptl_absorpt_correction_T_max     ?
_exptl_special_details
;
;
_diffrn_ambient_temperature     293(2)
_diffrn_radiation_type     MoK\a
_diffrn_radiation_wavelength     0.71073
_diffrn_radiation_source     'fine-focus sealed tube'
_diffrn_radiation_monochromator     graphite
_diffrn_measurement_device_type     'Bruker SMART 1000 CCD'
_diffrn_measurement_method     '\f and \w'
_diffrn_detector_area_resol_mean     ?
_diffrn_reflns_number     11005
_diffrn_reflns_av_R_equivalents     0.0643
_diffrn_reflns_av_sigmaI/netI     0.0898
_diffrn_reflns_theta_min     2.27
_diffrn_reflns_theta_max     26.40
_diffrn_reflns_theta_full     26.40
_diffrn_measured_fraction_theta_max     0.993
_diffrn_measured_fraction_theta_full     0.993
_diffrn_reflns_limit_h_min     -11
_diffrn_reflns_limit_h_max     11
_diffrn_reflns_limit_k_min     -25
_diffrn_reflns_limit_k_max     25
_diffrn_reflns_limit_l_min     -12
_diffrn_reflns_limit_l_max     7
_diffrn_standards_number     0
_diffrn_standards_interval_count     0
_diffrn_standards_interval_time     0
_diffrn_standards_decay_%     0
_refine_special_details
;
Refinement of <i>F</i>^2^ against ALL reflections. The weighted <i>R</i>-factor
<i>wR</i> and goodness of fit <i>S</i> are based on <i>F</i>^2^, conventional
<i>R</i>-factors <i>R</i> are based on <i>F</i>, with <i>F</i> set to zero for
negative <i>F</i>^2^. The threshold expression of <i>F</i>^2^ >
\s(<i>F</i>^2^) is used only for calculating <i>R</i>-factors(gt) <i>etc</i>.
and is not relevant to the choice of reflections for refinement.
<i>R</i>-factors based on <i>F</i>^2^ are statistically about twice as large
as those based on <i>F</i>, and <i>R</i>- factors based on ALL data will be
even larger.
;
_reflns_number_total     3854
_reflns_number_gt     1741
_reflns_threshold_expression     I>2\s(I)
_refine_ls_structure_factor_coef     Fsqd
_refine_ls_matrix_type     full
_refine_ls_R_factor_all     0.1560
_refine_ls_R_factor_gt     0.0635
_refine_ls_wR_factor_gt     0.1276
_refine_ls_wR_factor_ref     0.1708
_refine_ls_goodness_of_fit_ref     0.984
_refine_ls_restrained_S_all     0.984
_refine_ls_number_reflns     3854
_refine_ls_number_parameters     237
_refine_ls_number_restraints     0
_refine_ls_hydrogen_treatment     constr
_refine_ls_weighting_scheme     calc
_refine_ls_weighting_details
                 'calc w=1/[\s^2^(Fo^2^)+(0.0581P)^2^] where P=(Fo^2^+2Fc^2^)/3'
_atom_sites_solution_hydrogens     geom
_atom_sites_solution_primary     direct
_atom_sites_solution_secondary     difmap
_refine_ls_shift/su_max     0.000
_refine_ls_shift/su_mean     0.000
_refine_diff_density_max     0.183
_refine_diff_density_min     -0.165
_refine_ls_extinction_method     none
_refine_ls_extinction_coef     ?
loop_
    _atom_type_symbol
    _atom_type_description
    _atom_type_scat_dispersion_real
    _atom_type_scat_dispersion_imag
    _atom_type_scat_source
    'C' 'C' 0.0033 0.0016
                         'International Tables Vol C Tables 4.2.6.8 and 6.1.1.4'
    'H' 'H' 0.0000 0.0000
                         'International Tables Vol C Tables 4.2.6.8 and 6.1.1.4'
    'N' 'N' 0.0061 0.0033
                         'International Tables Vol C Tables 4.2.6.8 and 6.1.1.4'
    'O' 'O' 0.0106 0.0060
                         'International Tables Vol C Tables 4.2.6.8 and 6.1.1.4'
_computing_data_collection     'SMART (Bruker, 2000)'
_computing_cell_refinement     'SAINT (Bruker, 2000)'
_computing_data_reduction     'SAINT (Bruker, 2000)'
_computing_structure_solution     'SHELXS97 (Sheldrick, 2008)'
_computing_structure_refinement     'SHELXL97 (Sheldrick, 2008)'
_computing_molecular_graphics
                              'ORTEP-3 (Farrugia, 1997) and PLATON (Spek, 2009)'
_computing_publication_material     'SHELXL97 (Sheldrick, 2008)'
loop_
    _atom_site_type_symbol
    _atom_site_label
    _atom_site_fract_x
    _atom_site_fract_y
    _atom_site_fract_z
    _atom_site_U_iso_or_equiv
    _atom_site_adp_type
    _atom_site_calc_flag
    _atom_site_refinement_flags
    _atom_site_occupancy
    _atom_site_disorder_assembly
    _atom_site_disorder_group
    O O1 0.5813(2) 0.56693(10) 0.5900(2) 0.0580(6) Uani d . 1 . .
    O O2 0.6448(3) 0.60901(12) 0.7932(2) 0.0874(9) Uani d . 1 . .
    O O3 0.9341(2) 0.53730(12) 1.1294(2) 0.0629(7) Uani d . 1 . .
    O O4 0.7329(2) 0.53120(12) 1.2114(2) 0.0705(7) Uani d . 1 . .
    N N1 0.7776(2) 0.49308(12) 0.8877(2) 0.0497(7) Uani d . 1 . .
    H H1A 0.8252 0.5093 0.9617 0.060 Uiso calc R 1 . .
    H H1B 0.7247 0.5233 0.8425 0.060 Uiso calc R 1 . .
    H H1C 0.8387 0.4780 0.8423 0.060 Uiso calc R 1 . .
    N N2 0.5142(2) 0.44461(12) 0.6901(2) 0.0515(7) Uani d . 1 . .
    H H2A 0.4887 0.4232 0.6164 0.062 Uiso calc R 1 . .
    H H2B 0.5633 0.4790 0.6768 0.062 Uiso calc R 1 . .
    H H2C 0.4370 0.4563 0.7182 0.062 Uiso calc R 1 . .
    N N3 0.4687(3) 0.68504(14) 0.4928(3) 0.0660(8) Uani d . 1 . .
    N N4 1.1006(3) 0.56390(14) 1.3686(3) 0.0606(8) Uani d . 1 . .
    C C1 0.6809(3) 0.43883(15) 0.9164(3) 0.0469(8) Uani d . 1 . .
    H H1 0.6048 0.4573 0.9593 0.056 Uiso calc R 1 . .
    C C2 0.6076(3) 0.40179(15) 0.7922(3) 0.0494(8) Uani d . 1 . .
    H H2 0.6844 0.3820 0.7519 0.059 Uiso calc R 1 . .
    C C3 0.5124(4) 0.34650(16) 0.8301(3) 0.0646(10) Uani d . 1 . .
    H H3A 0.4353 0.3652 0.8698 0.078 Uiso calc R 1 . .
    H H3B 0.4664 0.3227 0.7503 0.078 Uiso calc R 1 . .
    C C4 0.6042(4) 0.29907(18) 0.9290(4) 0.0789(11) Uani d . 1 . .
    H H4A 0.5408 0.2657 0.9550 0.095 Uiso calc R 1 . .
    H H4B 0.6754 0.2772 0.8865 0.095 Uiso calc R 1 . .
    C C5 0.6839(5) 0.33547(18) 1.0523(3) 0.0802(12) Uani d . 1 . .
    H H5A 0.6128 0.3529 1.1007 0.096 Uiso calc R 1 . .
    H H5B 0.7474 0.3052 1.1108 0.096 Uiso calc R 1 . .
    C C6 0.7750(4) 0.39129(16) 1.0134(3) 0.0625(10) Uani d . 1 . .
    H H6A 0.8516 0.3733 0.9722 0.075 Uiso calc R 1 . .
    H H6B 0.8219 0.4150 1.0931 0.075 Uiso calc R 1 . .
    C C7 0.4020(5) 0.74176(19) 0.4510(4) 0.0801(12) Uani d . 1 . .
    H H7 0.3641 0.7465 0.3600 0.096 Uiso calc R 1 . .
    C C8 0.3859(5) 0.79253(18) 0.5318(4) 0.0832(12) Uani d . 1 . .
    H H8 0.3372 0.8307 0.4977 0.100 Uiso calc R 1 . .
    C C9 0.4430(5) 0.78617(18) 0.6647(4) 0.0863(13) Uani d . 1 . .
    H H9 0.4344 0.8203 0.7231 0.104 Uiso calc R 1 . .
    C C10 0.5136(4) 0.72897(17) 0.7119(3) 0.0668(10) Uani d . 1 . .
    H H10 0.5546 0.7241 0.8024 0.080 Uiso calc R 1 . .
    C C11 0.5224(3) 0.67897(15) 0.6232(3) 0.0493(8) Uani d . 1 . .
    C C12 0.5894(3) 0.61329(16) 0.6723(4) 0.0542(9) Uani d . 1 . .
    C C13 1.1815(4) 0.58402(19) 1.4852(4) 0.0769(11) Uani d . 1 . .
    H H13 1.2833 0.5832 1.4958 0.092 Uiso calc R 1 . .
    C C14 1.1234(4) 0.60559(18) 1.5892(4) 0.0715(11) Uani d . 1 . .
    H H14 1.1846 0.6196 1.6678 0.086 Uiso calc R 1 . .
    C C15 0.9757(5) 0.60653(18) 1.5775(4) 0.0723(11) Uani d . 1 . .
    H H15 0.9338 0.6212 1.6474 0.087 Uiso calc R 1 . .
    C C16 0.8879(4) 0.58488(17) 1.4573(3) 0.0646(10) Uani d . 1 . .
    H H16 0.7861 0.5843 1.4463 0.078 Uiso calc R 1 . .
    C C17 0.9540(3) 0.56461(14) 1.3564(3) 0.0452(8) Uani d . 1 . .
    C C18 0.8658(4) 0.54258(15) 1.2225(3) 0.0496(8) Uani d . 1 . .
loop_
    _atom_site_aniso_label
    _atom_site_aniso_U_11
    _atom_site_aniso_U_22
    _atom_site_aniso_U_33
    _atom_site_aniso_U_12
    _atom_site_aniso_U_13
    _atom_site_aniso_U_23
    O1 0.0663(15) 0.0528(14) 0.0526(14) 0.0046(11) 0.0071(11) -0.0075(11)
    O2 0.126(2) 0.0742(18) 0.0482(16) 0.0264(16) -0.0142(15) -0.0071(12)
    O3 0.0525(14) 0.0915(18) 0.0459(14) -0.0065(12) 0.0128(11) -0.0127(12)
    O4 0.0427(14) 0.102(2) 0.0660(17) -0.0010(13) 0.0095(12) -0.0170(13)
    N1 0.0466(16) 0.0592(17) 0.0403(15) 0.0014(13) 0.0018(12) -0.0019(12)
    N2 0.0448(15) 0.0642(18) 0.0444(16) -0.0042(13) 0.0061(12) -0.0097(13)
    N3 0.077(2) 0.062(2) 0.053(2) 0.0113(16) -0.0005(15) -0.0010(14)
    N4 0.0504(18) 0.078(2) 0.0512(18) -0.0100(15) 0.0052(14) -0.0030(14)
    C1 0.0436(18) 0.055(2) 0.0424(19) -0.0030(16) 0.0109(15) 0.0000(15)
    C2 0.0467(18) 0.057(2) 0.0450(19) 0.0038(16) 0.0096(15) -0.0014(15)
    C3 0.069(2) 0.065(2) 0.062(2) -0.014(2) 0.0177(19) -0.0052(18)
    C4 0.105(3) 0.061(2) 0.072(3) -0.006(2) 0.021(2) 0.007(2)
    C5 0.111(3) 0.069(3) 0.061(3) 0.002(2) 0.018(2) 0.013(2)
    C6 0.073(2) 0.062(2) 0.050(2) 0.0062(19) 0.0045(17) 0.0067(17)
    C7 0.104(3) 0.070(3) 0.058(3) 0.012(2) -0.002(2) 0.001(2)
    C8 0.107(3) 0.056(3) 0.083(3) 0.012(2) 0.011(3) 0.004(2)
    C9 0.132(4) 0.048(2) 0.081(3) 0.005(2) 0.025(3) -0.016(2)
    C10 0.086(3) 0.054(2) 0.058(2) -0.002(2) 0.0076(19) -0.0057(18)
    C11 0.0482(19) 0.050(2) 0.050(2) -0.0064(16) 0.0087(16) -0.0029(16)
    C12 0.052(2) 0.057(2) 0.052(2) -0.0021(17) 0.0063(17) -0.0047(18)
    C13 0.059(2) 0.106(3) 0.062(3) -0.019(2) 0.004(2) -0.004(2)
    C14 0.079(3) 0.088(3) 0.045(2) -0.022(2) 0.006(2) -0.0053(19)
    C15 0.083(3) 0.083(3) 0.056(3) 0.001(2) 0.028(2) -0.0101(19)
    C16 0.054(2) 0.087(3) 0.056(2) -0.0048(19) 0.0173(19) -0.0143(19)
    C17 0.046(2) 0.0454(19) 0.043(2) -0.0001(15) 0.0074(15) 0.0047(14)
    C18 0.044(2) 0.053(2) 0.051(2) 0.0054(16) 0.0081(17) -0.0018(16)
_geom_special_details
;
All e.s.d.'s (except the e.s.d. in the dihedral angle between two l.s. planes)
are estimated using the full covariance matrix. The cell e.s.d.'s are taken
into account individually in the estimation of e.s.d.'s in distances, angles
and torsion angles; correlations between e.s.d.'s in cell parameters are only
used when they are defined by crystal symmetry. An approximate (isotropic)
treatment of cell e.s.d.'s is used for estimating e.s.d.'s involving l.s.
planes.
;
loop_
    _geom_bond_atom_site_label_1
    _geom_bond_atom_site_label_2
    _geom_bond_site_symmetry_2
    _geom_bond_distance
    _geom_bond_publ_flag
    O1 C12 . 1.255(3) ?
    O2 C12 . 1.241(3) ?
    O3 C18 . 1.251(3) ?
    O4 C18 . 1.239(3) ?
    N1 C1 . 1.489(3) ?
    N1 H1A . 0.8600 ?
    N1 H1B . 0.8600 ?
    N1 H1C . 0.8600 ?
    N2 C2 . 1.493(3) ?
    N2 H2A . 0.8600 ?
    N2 H2B . 0.8600 ?
    N2 H2C . 0.8600 ?
    N3 C11 . 1.330(4) ?
    N3 C7 . 1.337(4) ?
    N4 C13 . 1.337(4) ?
    N4 C17 . 1.343(4) ?
    C1 C2 . 1.513(4) ?
    C1 C6 . 1.526(4) ?
    C1 H1 . 0.9800 ?
    C2 C3 . 1.528(4) ?
    C2 H2 . 0.9800 ?
    C3 C4 . 1.525(4) ?
    C3 H3A . 0.9700 ?
    C3 H3B . 0.9700 ?
    C4 C5 . 1.517(5) ?
    C4 H4A . 0.9700 ?
    C4 H4B . 0.9700 ?
    C5 C6 . 1.517(5) ?
    C5 H5A . 0.9700 ?
    C5 H5B . 0.9700 ?
    C6 H6A . 0.9700 ?
    C6 H6B . 0.9700 ?
    C7 C8 . 1.349(5) ?
    C7 H7 . 0.9300 ?
    C8 C9 . 1.359(5) ?
    C8 H8 . 0.9300 ?
    C9 C10 . 1.374(5) ?
    C9 H9 . 0.9300 ?
    C10 C11 . 1.376(4) ?
    C10 H10 . 0.9300 ?
    C11 C12 . 1.515(4) ?
    C13 C14 . 1.359(5) ?
    C13 H13 . 0.9300 ?
    C14 C15 . 1.353(5) ?
    C14 H14 . 0.9300 ?
    C15 C16 . 1.400(4) ?
    C15 H15 . 0.9300 ?
    C16 C17 . 1.368(4) ?
    C16 H16 . 0.9300 ?
    C17 C18 . 1.512(4) ?
loop_
    _geom_angle_atom_site_label_1
    _geom_angle_atom_site_label_2
    _geom_angle_atom_site_label_3
    _geom_angle_site_symmetry_1
    _geom_angle_site_symmetry_3
    _geom_angle
    _geom_angle_publ_flag
    C1 N1 H1A . . 109.5 ?
    C1 N1 H1B . . 109.5 ?
    H1A N1 H1B . . 109.5 ?
    C1 N1 H1C . . 109.5 ?
    H1A N1 H1C . . 109.5 ?
    H1B N1 H1C . . 109.5 ?
    C2 N2 H2A . . 109.5 ?
    C2 N2 H2B . . 109.5 ?
    H2A N2 H2B . . 109.5 ?
    C2 N2 H2C . . 109.5 ?
    H2A N2 H2C . . 109.5 ?
    H2B N2 H2C . . 109.5 ?
    C11 N3 C7 . . 117.1(3) ?
    C13 N4 C17 . . 117.1(3) ?
    N1 C1 C2 . . 112.9(2) ?
    N1 C1 C6 . . 108.0(2) ?
    C2 C1 C6 . . 109.3(3) ?
    N1 C1 H1 . . 108.9 ?
    C2 C1 H1 . . 108.9 ?
    C6 C1 H1 . . 108.9 ?
    N2 C2 C1 . . 113.2(2) ?
    N2 C2 C3 . . 108.8(2) ?
    C1 C2 C3 . . 109.8(2) ?
    N2 C2 H2 . . 108.3 ?
    C1 C2 H2 . . 108.3 ?
    C3 C2 H2 . . 108.3 ?
    C4 C3 C2 . . 111.0(3) ?
    C4 C3 H3A . . 109.4 ?
    C2 C3 H3A . . 109.4 ?
    C4 C3 H3B . . 109.4 ?
    C2 C3 H3B . . 109.4 ?
    H3A C3 H3B . . 108.0 ?
    C5 C4 C3 . . 110.7(3) ?
    C5 C4 H4A . . 109.5 ?
    C3 C4 H4A . . 109.5 ?
    C5 C4 H4B . . 109.5 ?
    C3 C4 H4B . . 109.5 ?
    H4A C4 H4B . . 108.1 ?
    C6 C5 C4 . . 110.6(3) ?
    C6 C5 H5A . . 109.5 ?
    C4 C5 H5A . . 109.5 ?
    C6 C5 H5B . . 109.5 ?
    C4 C5 H5B . . 109.5 ?
    H5A C5 H5B . . 108.1 ?
    C5 C6 C1 . . 111.6(3) ?
    C5 C6 H6A . . 109.3 ?
    C1 C6 H6A . . 109.3 ?
    C5 C6 H6B . . 109.3 ?
    C1 C6 H6B . . 109.3 ?
    H6A C6 H6B . . 108.0 ?
    N3 C7 C8 . . 124.5(4) ?
    N3 C7 H7 . . 117.8 ?
    C8 C7 H7 . . 117.8 ?
    C7 C8 C9 . . 118.0(4) ?
    C7 C8 H8 . . 121.0 ?
    C9 C8 H8 . . 121.0 ?
    C8 C9 C10 . . 119.5(3) ?
    C8 C9 H9 . . 120.2 ?
    C10 C9 H9 . . 120.2 ?
    C9 C10 C11 . . 118.8(3) ?
    C9 C10 H10 . . 120.6 ?
    C11 C10 H10 . . 120.6 ?
    N3 C11 C10 . . 122.1(3) ?
    N3 C11 C12 . . 117.3(3) ?
    C10 C11 C12 . . 120.6(3) ?
    O2 C12 O1 . . 124.8(3) ?
    O2 C12 C11 . . 116.8(3) ?
    O1 C12 C11 . . 118.4(3) ?
    N4 C13 C14 . . 123.7(4) ?
    N4 C13 H13 . . 118.2 ?
    C14 C13 H13 . . 118.2 ?
    C15 C14 C13 . . 119.6(3) ?
    C15 C14 H14 . . 120.2 ?
    C13 C14 H14 . . 120.2 ?
    C14 C15 C16 . . 118.2(3) ?
    C14 C15 H15 . . 120.9 ?
    C16 C15 H15 . . 120.9 ?
    C17 C16 C15 . . 119.0(3) ?
    C17 C16 H16 . . 120.5 ?
    C15 C16 H16 . . 120.5 ?
    N4 C17 C16 . . 122.4(3) ?
    N4 C17 C18 . . 115.7(3) ?
    C16 C17 C18 . . 121.9(3) ?
    O4 C18 O3 . . 124.4(3) ?
    O4 C18 C17 . . 119.0(3) ?
    O3 C18 C17 . . 116.6(3) ?
loop_
    _geom_torsion_atom_site_label_1
    _geom_torsion_atom_site_label_2
    _geom_torsion_atom_site_label_3
    _geom_torsion_atom_site_label_4
    _geom_torsion_site_symmetry_1
    _geom_torsion_site_symmetry_2
    _geom_torsion_site_symmetry_3
    _geom_torsion_site_symmetry_4
    _geom_torsion
    _geom_torsion_publ_flag
    N1 C1 C2 N2 . . . . -59.0(3) ?
    C6 C1 C2 N2 . . . . -179.2(2) ?
    N1 C1 C2 C3 . . . . 179.2(2) ?
    C6 C1 C2 C3 . . . . 59.0(3) ?
    N2 C2 C3 C4 . . . . 177.0(3) ?
    C1 C2 C3 C4 . . . . -58.6(4) ?
    C2 C3 C4 C5 . . . . 56.3(4) ?
    C3 C4 C5 C6 . . . . -54.9(4) ?
    C4 C5 C6 C1 . . . . 56.8(4) ?
    N1 C1 C6 C5 . . . . 177.9(3) ?
    C2 C1 C6 C5 . . . . -58.9(4) ?
    C11 N3 C7 C8 . . . . -0.1(6) ?
    N3 C7 C8 C9 . . . . 1.0(7) ?
    C7 C8 C9 C10 . . . . -0.4(6) ?
    C8 C9 C10 C11 . . . . -1.0(6) ?
    C7 N3 C11 C10 . . . . -1.5(5) ?
    C7 N3 C11 C12 . . . . 176.2(3) ?
    C9 C10 C11 N3 . . . . 2.0(5) ?
    C9 C10 C11 C12 . . . . -175.5(3) ?
    N3 C11 C12 O2 . . . . 177.0(3) ?
    C10 C11 C12 O2 . . . . -5.3(5) ?
    N3 C11 C12 O1 . . . . -5.1(4) ?
    C10 C11 C12 O1 . . . . 172.6(3) ?
    C17 N4 C13 C14 . . . . -0.9(5) ?
    N4 C13 C14 C15 . . . . 0.9(6) ?
    C13 C14 C15 C16 . . . . 0.1(6) ?
    C14 C15 C16 C17 . . . . -0.9(5) ?
    C13 N4 C17 C16 . . . . 0.1(5) ?
    C13 N4 C17 C18 . . . . 179.1(3) ?
    C15 C16 C17 N4 . . . . 0.8(5) ?
    C15 C16 C17 C18 . . . . -178.1(3) ?
    N4 C17 C18 O4 . . . . 167.7(3) ?
    C16 C17 C18 O4 . . . . -13.2(5) ?
    N4 C17 C18 O3 . . . . -12.5(4) ?
    C16 C17 C18 O3 . . . . 166.5(3) ?
loop_
    _geom_hbond_atom_site_label_D
    _geom_hbond_atom_site_label_H
    _geom_hbond_atom_site_label_A
    _geom_hbond_site_symmetry_A
    _geom_hbond_distance_DH
    _geom_hbond_distance_HA
    _geom_hbond_distance_DA
    _geom_hbond_angle_DHA
    N1 H1A O3 . 0.86 1.89 2.749(3) 175.0
    N1 H1B O2 . 0.86 1.92 2.743(3) 159.5
    N1 H1C O3 3_767 0.86 2.10 2.790(3) 137.4
    N1 H1C N4 3_767 0.86 2.49 3.271(4) 151.8
    N2 H2A O1 3_666 0.86 2.09 2.828(3) 144.0
    N2 H2A N3 3_666 0.86 2.53 3.254(4) 141.8
    N2 H2B O1 . 0.86 2.02 2.807(3) 152.1
    N2 H2C O4 3_667 0.86 1.88 2.734(3) 171.4
