# Supplementary material for: Cyclo­hexane-1,2-diammonium bis­(pyridine-2-carboxyl­ate)
Source: Acta Crystallogr Sect E Struct Rep Online. 2009 Sep 30;65(Pt 10):o2571. doi: 10.1107/S1600536809038689 (PMC2970198; doi:10.1107/S1600536809038689)
Supplement: Supplementary file 2 [file e-65-o2571-Isup2.hkl]

# 
# h,k,l, Fc-squared, Fo-squared, sigma(Fo-squared) and status flag 
# 
data_I
_shelx_title ' (H2-dach)(pic)2' 
_shelx_refln_list_code          4 
_shelx_F_calc_maximum      182.73 
_exptl_crystal_F_000       768.00 
_reflns_d_resolution_high  0.7993 
 
loop_ 
 _symmetry_equiv_pos_as_xyz 
 'x, y, z' 
 '-x+1/2, y+1/2, -z+1/2' 
 '-x, -y, -z' 
 'x-1/2, -y-1/2, z-1/2' 
 
_cell_length_a     9.2942 
_cell_length_b    20.3288 
_cell_length_c    10.2189 
_cell_angle_alpha  90.000 
_cell_angle_beta  101.775 
_cell_angle_gamma  90.000 
 
_shelx_F_squared_multiplier     1.000 
 
loop_ 
 _refln_index_h 
 _refln_index_k 
 _refln_index_l 
 _refln_F_squared_calc 
 _refln_F_squared_meas 
 _refln_F_squared_sigma 
 _refln_observed_status 
   2   0   0     9798.37    10341.57     98.82 o 
   4   0   0       73.36       70.61     10.97 o 
   6   0   0      250.76      297.79     25.34 o 
   8   0   0       80.69       72.73     26.56 o 
  10   0   0       49.75       40.97     21.07 o 
   1   1   0       87.25       70.00      4.00 o 
   2   1   0     3525.87     3434.32     32.88 o 
   3   1   0     1084.64      922.70     20.36 o 
   4   1   0      610.45      588.28     27.20 o 
   5   1   0      267.91      309.35     22.56 o 
   6   1   0        0.19        0.56      3.33 o 
   7   1   0       37.09       17.98      8.64 o 
   8   1   0       14.85       22.88     11.01 o 
   9   1   0        9.76      -17.23     17.23 o 
  10   1   0        1.59       22.94     11.32 o 
  11   1   0       47.29       58.68     31.59 o 
   1   2   0     1000.53      734.89     13.14 o 
   2   2   0     5095.22     5117.16     41.53 o 
   3   2   0     3173.00     3241.18     38.93 o 
   4   2   0        1.01        0.46      2.97 o 
   5   2   0      547.98      556.17     27.65 o 
   6   2   0      413.46      415.65     40.35 o 
   7   2   0       13.74       17.36      8.66 o 
   8   2   0        3.42        6.32     10.38 o 
   9   2   0        9.45       17.84     10.80 o 
  10   2   0        0.76      -11.54     11.54 o 
  11   2   0       11.67       10.00     16.99 o 
   1   3   0     8761.59     9445.42     63.12 o 
   2   3   0     4815.35     4991.16     48.02 o 
   3   3   0       87.16      107.70     10.69 o 
   4   3   0      100.03      107.13     13.12 o 
   5   3   0       14.08       12.21      4.82 o 
   6   3   0      144.53      161.60     19.15 o 
   7   3   0        4.35       -1.47      9.47 o 
   8   3   0      330.37      265.57     38.77 o 
   9   3   0        0.02        3.05     17.02 o 
  10   3   0       14.33        0.83     12.11 o 
  11   3   0        0.79      -13.41     13.41 o 
   0   4   0     1026.58     1105.35     30.13 o 
   1   4   0      391.13      438.15     14.36 o 
   2   4   0       50.11       48.79      6.11 o 
   3   4   0      916.74      831.65     22.48 o 
   4   4   0      759.27      800.43     30.86 o 
   5   4   0      554.76      548.19     29.58 o 
   6   4   0      147.53      148.80     18.69 o 
   7   4   0       46.82       48.11     13.82 o 
   8   4   0        0.51       -4.81      7.69 o 
   9   4   0        7.40       28.40     12.64 o 
  10   4   0       23.68       24.31     12.03 o 
  11   4   0       25.51       62.59     21.48 o 
   1   5   0     1012.46      984.39     23.12 o 
   2   5   0     1308.47     1164.72     28.16 o 
   3   5   0      845.62      843.41     23.71 o 
   4   5   0      289.79      291.73     20.00 o 
   5   5   0      672.74      675.25     30.17 o 
   6   5   0       17.40        8.70      6.87 o 
   7   5   0       63.80       53.63     22.93 o 
   8   5   0       99.43       52.84     23.83 o 
   9   5   0        3.07        9.99     10.74 o 
  10   5   0        0.03        5.16     18.12 o 
  11   5   0        2.85       -6.64     13.69 o 
   0   6   0     8670.64     8824.42    105.57 o 
   1   6   0     1041.96      965.19     24.83 o 
   2   6   0      719.98      630.72     21.86 o 
   3   6   0       31.22       29.79     10.05 o 
   4   6   0     2699.52     2883.70     58.69 o 
   5   6   0      409.59      452.49     27.38 o 
   6   6   0       71.95       82.56     12.03 o 
   7   6   0       38.71       39.76      8.57 o 
   8   6   0        0.42       14.88      8.82 o 
   9   6   0       22.40        1.86      9.58 o 
  10   6   0       32.01       16.57     19.91 o 
  11   6   0        7.75       20.06     17.89 o 
   1   7   0       37.78       37.83      7.19 o 
   2   7   0     3019.00     3005.18     58.48 o 
   3   7   0       90.76       66.98     11.63 o 
   4   7   0        0.03       -1.95      3.64 o 
   5   7   0      175.16      186.98     18.68 o 
   6   7   0        1.75       -2.85      4.22 o 
   7   7   0        1.39        3.07      5.50 o 
   8   7   0       72.47       55.04     16.67 o 
   9   7   0        6.25       -6.33     17.37 o 
  10   7   0       19.36       13.00     22.44 o 
   0   8   0     3474.43     3788.76     78.40 o 
   1   8   0      454.56      445.37     21.33 o 
   2   8   0     2904.41     3021.95     61.87 o 
   3   8   0      339.30      339.79     25.63 o 
   4   8   0        1.72       -3.42      4.25 o 
   5   8   0        1.23        2.72      4.56 o 
   6   8   0       22.58       16.11      6.69 o 
   7   8   0       59.40       74.08     10.82 o 
   8   8   0       20.33       30.07     11.68 o 
   9   8   0        0.02        0.55     10.24 o 
  10   8   0        0.58        3.93     11.95 o 
   1   9   0      386.13      352.37     21.00 o 
   2   9   0        6.96        5.58      5.17 o 
   3   9   0      167.63      199.25     21.38 o 
   4   9   0       18.33       19.53      7.99 o 
   5   9   0     1373.99     1475.56     53.21 o 
   6   9   0       12.79       24.42      7.11 o 
   7   9   0        0.45       -1.85      5.47 o 
   8   9   0       15.63        9.10     20.67 o 
   9   9   0        4.38       -4.73      9.63 o 
  10   9   0       25.89       62.87     21.18 o 
   0  10   0      326.95      309.31     29.81 o 
   1  10   0      716.20      748.57     35.24 o 
   2  10   0      470.96      488.42     31.13 o 
   3  10   0        1.32        5.89      5.03 o 
   4  10   0      123.81      101.58     16.16 o 
   5  10   0        0.02       -0.05      6.14 o 
   6  10   0       41.20       46.70     10.40 o 
   7  10   0       31.52       33.86      8.59 o 
   8  10   0       22.02       38.96     15.33 o 
   9  10   0        1.05        0.53     10.25 o 
  10  10   0        3.70      -12.16     12.16 o 
   1  11   0       54.54       45.99      8.48 o 
   2  11   0       10.27       10.97      3.32 o 
   3  11   0       52.91       55.48     14.32 o 
   4  11   0      699.92      661.91     40.58 o 
   5  11   0      379.89      459.79     37.48 o 
   6  11   0       81.29       76.57     14.91 o 
   7  11   0        2.18       11.04      7.76 o 
   8  11   0        2.67        7.21     10.18 o 
   9  11   0       13.89       19.74     13.30 o 
  10  11   0        9.35        3.03     14.69 o 
   0  12   0       99.64       71.66     15.70 o 
   1  12   0        8.79       -2.08      4.75 o 
   2  12   0       66.11       54.74     12.53 o 
   3  12   0       26.56       26.60     10.08 o 
   4  12   0       42.36       38.18      9.55 o 
   5  12   0       58.03       57.23     13.65 o 
   6  12   0       25.13       16.33      8.46 o 
   7  12   0        9.14       11.22      8.04 o 
   8  12   0        6.09       -9.86      9.86 o 
   9  12   0        0.04       -8.75     15.24 o 
  10  12   0        6.28       18.13     24.66 o 
   1  13   0       29.11       24.36      9.24 o 
   2  13   0       36.15       46.99     12.21 o 
   3  13   0       61.42       60.66     12.43 o 
   4  13   0      108.81      120.10     18.73 o 
   5  13   0        0.92       -1.96      6.25 o 
   6  13   0       61.77       60.69     15.30 o 
   7  13   0       21.72       11.85     10.84 o 
   8  13   0       32.46       24.41     14.49 o 
   9  13   0        3.97        6.12     14.38 o 
   0  14   0      209.24      174.64     27.31 o 
   1  14   0       70.40       83.69     15.99 o 
   2  14   0        1.76       -5.35      5.35 o 
   3  14   0       24.60       25.07      8.62 o 
   4  14   0        1.09        6.48      7.26 o 
   5  14   0        1.98        8.12      7.47 o 
   6  14   0        0.17        4.11      7.88 o 
   7  14   0        0.27        0.40     12.56 o 
   8  14   0       28.64       37.46     33.38 o 
   9  14   0        2.50      -12.71     12.71 o 
   1  15   0       35.82       25.71      9.52 o 
   2  15   0       33.81       27.06     15.59 o 
   3  15   0        0.04       -5.84      5.84 o 
   4  15   0       13.29        7.04      8.40 o 
   5  15   0        0.24       -7.02      7.02 o 
   6  15   0       36.82       36.18     15.83 o 
   7  15   0        6.40        9.97      9.40 o 
   8  15   0        9.15       20.62     12.91 o 
   9  15   0       15.68       19.97     13.71 o 
   0  16   0       39.16       18.09     11.76 o 
   1  16   0        0.26        0.35      6.65 o 
   2  16   0       51.69       64.06     15.30 o 
   3  16   0        0.66       -1.64      6.79 o 
   4  16   0       22.09       23.05      9.16 o 
   5  16   0        0.07        4.63      8.08 o 
   6  16   0        1.41        0.59     10.96 o 
   7  16   0        7.29        1.01      9.62 o 
   8  16   0       18.38       30.82     14.75 o 
   1  17   0      329.95      357.66     35.57 o 
   2  17   0       31.06       30.33     10.07 o 
   3  17   0        1.88       -3.64      8.00 o 
   4  17   0        1.94        1.86      9.45 o 
   5  17   0        1.08       -5.42      7.73 o 
   6  17   0        0.00       10.81     16.68 o 
   7  17   0        9.65       18.49     13.41 o 
   8  17   0        1.67      -13.33     13.33 o 
   0  18   0      423.14      453.93     72.56 o 
   1  18   0       29.20       22.31     10.01 o 
   2  18   0       10.63        5.73      7.83 o 
   3  18   0        3.43        1.41      7.40 o 
   4  18   0        7.30       12.91      8.55 o 
   5  18   0        5.73        3.46      8.62 o 
   6  18   0        5.28        2.46      9.60 o 
   7  18   0        3.58       14.38     14.63 o 
   8  18   0        0.05        0.12     14.23 o 
   1  19   0       31.92       13.92     14.60 o 
   2  19   0      184.75      226.14     30.17 o 
   3  19   0       20.59       15.96     14.44 o 
   4  19   0       63.68       61.57     15.28 o 
   5  19   0        2.34       13.83      9.91 o 
   6  19   0       29.57       21.51     11.74 o 
   7  19   0        1.52        3.33     10.93 o 
   0  20   0       31.77       72.73     25.07 o 
   1  20   0       13.23       34.77     11.67 o 
   2  20   0        3.45       13.08      9.95 o 
   3  20   0      102.29      126.49     21.95 o 
   4  20   0       27.46       38.85     13.93 o 
   5  20   0        4.59       -1.24     10.73 o 
   6  20   0        0.01      -12.92     15.08 o 
   7  20   0        0.70        5.84     14.20 o 
   1  21   0       30.85       32.65     13.24 o 
   2  21   0        1.38       -6.57      9.07 o 
   3  21   0       53.97       62.98     15.83 o 
   4  21   0        2.00       -1.03     13.44 o 
   5  21   0        0.09       -9.89     12.91 o 
   6  21   0       20.72       34.54     12.43 o 
   0  22   0       53.55        9.52     18.00 o 
   1  22   0       61.08       77.11     18.83 o 
   2  22   0        0.67       17.94     10.67 o 
   3  22   0       11.87       15.35     13.18 o 
   4  22   0       13.76       24.90     12.17 o 
   5  22   0        1.70       -0.43     12.32 o 
   1  23   0       33.45       25.19     14.46 o 
   2  23   0        3.00      -11.46     11.46 o 
   3  23   0       20.82       21.76     11.17 o 
   4  23   0        0.02       -2.00     11.36 o 
   0  24   0       28.69       37.14     19.31 o 
   1  24   0        2.75      -11.48     11.48 o 
   2  24   0       25.97       38.36     15.80 o 
   3  24   0        0.00        4.81     13.64 o 
   1  25   0        3.21       13.13     37.26 o 
 -11   0   1       15.40       40.94     18.86 o 
  -9   0   1       11.84       19.28     13.38 o 
  -7   0   1       98.99       66.91     24.97 o 
  -5   0   1       95.92       69.29     20.90 o 
  -3   0   1     9590.30    10524.43    167.58 o 
  -1   0   1     2281.91     2179.60     39.90 o 
   1   0   1       73.32       52.65      7.13 o 
   3   0   1      170.87      169.15     14.97 o 
   5   0   1       58.58       50.21      7.14 o 
   7   0   1      184.61      183.96     44.08 o 
   9   0   1       37.69       32.38     22.18 o 
  11   0   1       91.33      104.02     30.18 o 
 -11   1   1        3.58        0.65     14.81 o 
 -10   1   1        1.95        0.30     20.02 o 
  -9   1   1        9.98       -4.29     16.12 o 
  -8   1   1      190.59      130.38     24.49 o 
  -7   1   1       28.89       18.10      6.51 o 
  -6   1   1       52.36       44.75     12.94 o 
  -5   1   1      208.82      198.38     19.07 o 
  -4   1   1      618.70      614.15     34.50 o 
  -3   1   1      545.57      511.15     26.19 o 
  -2   1   1    33390.34    34448.63    197.61 o 
  -1   1   1      665.16      693.93     11.81 o 
   0   1   1      327.90      335.36     34.18 o 
   1   1   1     2533.47     2638.35     29.50 o 
   2   1   1       32.79       33.88      4.44 o 
   3   1   1      219.04      200.66      7.46 o 
   4   1   1     2426.51     2678.45     30.91 o 
   5   1   1        0.51       -2.35      2.35 o 
   6   1   1       58.41       58.15      9.68 o 
   7   1   1        0.36       -1.75      7.32 o 
   8   1   1       48.89       53.10     17.12 o 
   9   1   1        9.34       -6.54     10.86 o 
  10   1   1       18.09       13.12     14.49 o 
  11   1   1        0.51       18.34     13.58 o 
 -11   2   1        0.38      -12.55     12.55 o 
 -10   2   1       37.89       33.74     13.37 o 
  -9   2   1       64.64       76.24     18.77 o 
  -8   2   1        0.15       -3.06      8.55 o 
  -7   2   1       97.89       94.89     14.35 o 
  -6   2   1      182.44      194.73     20.49 o 
  -5   2   1       54.32       50.65      9.51 o 
  -4   2   1      179.35      199.95     17.66 o 
  -3   2   1        0.45        7.80      4.06 o 
  -2   2   1     7863.18     7745.25     60.86 o 
  -1   2   1     2078.48     2125.28     23.70 o 
   0   2   1     2057.97     1900.59     19.10 o 
   1   2   1     1380.22     1152.52     14.43 o 
   2   2   1     1528.69     1488.40     23.38 o 
   3   2   1        6.41        3.71      2.75 o 
   4   2   1      122.00       97.13      7.52 o 
   5   2   1      161.03      151.34      9.06 o 
   6   2   1       42.38       51.33      9.22 o 
   7   2   1       61.68       46.41     15.81 o 
   8   2   1       55.31       38.06     14.00 o 
   9   2   1       44.95       14.83     11.26 o 
  10   2   1       52.31       38.69     23.40 o 
  11   2   1       13.48       39.01     13.54 o 
 -11   3   1        6.98       -4.52     16.45 o 
 -10   3   1       12.49       -1.90     11.92 o 
  -9   3   1       20.88       20.63     22.57 o 
  -8   3   1       83.09       49.56     15.28 o 
  -7   3   1       52.47       43.73      9.40 o 
  -6   3   1       32.95       22.33      7.56 o 
  -5   3   1     3076.60     3372.19     68.77 o 
  -4   3   1      326.94      278.65     20.81 o 
  -3   3   1     5079.82     4811.29     57.58 o 
  -2   3   1     1346.91     1438.77     23.88 o 
  -1   3   1     1332.40     1171.06     19.80 o 
   0   3   1       13.86       16.46      2.82 o 
   1   3   1     1208.26     1324.68     16.99 o 
   2   3   1      164.72      132.43      8.65 o 
   3   3   1      167.01      144.02     10.89 o 
   4   3   1      964.33      964.17     24.82 o 
   5   3   1      557.14      531.70     21.28 o 
   6   3   1       12.16       19.85      5.70 o 
   7   3   1      125.79      154.45     29.42 o 
   8   3   1       39.02        8.62     10.00 o 
   9   3   1       51.73       25.09     14.70 o 
  10   3   1       44.71       62.97     18.13 o 
  11   3   1        0.27        7.72     12.98 o 
 -11   4   1        0.99       11.37     21.52 o 
 -10   4   1       82.20       79.57     17.88 o 
  -9   4   1        2.07       -6.15      9.60 o 
  -8   4   1        3.83       -4.94      9.07 o 
  -7   4   1       62.17       41.08     15.71 o 
  -6   4   1        0.11        8.80      6.73 o 
  -5   4   1       45.39       24.95      8.51 o 
  -4   4   1      674.89      597.59     25.02 o 
  -3   4   1     1705.66     1641.54     34.55 o 
  -2   4   1      189.38      178.39      9.07 o 
  -1   4   1     2230.78     2043.23     27.29 o 
   0   4   1     7186.51     6964.29     54.25 o 
   1   4   1    10254.64    10970.87     57.63 o 
   2   4   1        4.61        7.39      2.75 o 
   3   4   1      232.34      208.48     12.36 o 
   4   4   1       78.16       79.55      8.66 o 
   5   4   1        1.82        1.72      3.35 o 
   6   4   1       11.56       13.36      6.79 o 
   7   4   1        2.49       -0.08     10.35 o 
   8   4   1       60.00       36.35     28.85 o 
   9   4   1        3.95       21.25     11.92 o 
  10   4   1       64.47       63.94     20.09 o 
  11   4   1        1.12        3.38     19.83 o 
 -11   5   1        0.85        0.46     11.82 o 
 -10   5   1       13.60       21.40     14.38 o 
  -9   5   1        2.15        3.78     10.79 o 
  -8   5   1      117.42      124.13     21.18 o 
  -7   5   1       27.04       27.41      7.36 o 
  -6   5   1      421.44      465.41     29.38 o 
  -5   5   1      299.85      323.14     23.13 o 
  -4   5   1     2854.14     3071.12     54.91 o 
  -3   5   1      390.21      420.68     15.54 o 
  -2   5   1     1144.37     1206.02     21.43 o 
  -1   5   1     4628.87     4838.47     46.31 o 
   0   5   1    11371.73    11388.02     77.80 o 
   1   5   1      507.32      561.21     13.25 o 
   2   5   1     1134.73     1020.12     19.27 o 
   3   5   1       93.30      104.03      8.39 o 
   4   5   1       25.70       25.69      4.49 o 
   5   5   1      482.90      520.17     22.62 o 
   6   5   1       44.51       59.74      9.23 o 
   7   5   1        2.44        8.34      8.96 o 
   8   5   1       77.77       59.66     19.38 o 
   9   5   1       11.53       15.81     12.49 o 
  10   5   1        0.09        9.42     17.38 o 
 -11   6   1        0.46      -14.52     14.52 o 
 -10   6   1       29.97       17.50     16.19 o 
  -9   6   1       22.48       27.91     12.78 o 
  -8   6   1        2.33       19.53      9.35 o 
  -7   6   1      109.21      120.75     15.92 o 
  -6   6   1       99.32      113.52     14.92 o 
  -5   6   1      202.99      209.28     19.00 o 
  -4   6   1        8.34       11.15      4.58 o 
  -3   6   1     1048.27     1061.13     21.69 o 
  -2   6   1     2484.26     2483.80     31.85 o 
  -1   6   1       13.13        5.28      3.03 o 
   0   6   1    15639.05    15977.69    100.70 o 
   1   6   1     3289.64     3551.64     35.77 o 
   2   6   1     1829.47     1993.56     31.48 o 
   3   6   1      334.71      341.51     13.57 o 
   4   6   1      413.10      439.80     17.48 o 
   5   6   1       19.25       12.07      4.31 o 
   6   6   1       69.22       71.15     10.60 o 
   7   6   1       19.56        4.68     13.60 o 
   8   6   1       17.82       16.80      9.59 o 
   9   6   1       19.78       23.97     10.67 o 
  10   6   1        0.01       16.55     12.59 o 
 -11   7   1        3.78      -10.08     17.33 o 
 -10   7   1       23.34       47.25     19.83 o 
  -9   7   1        0.46        3.66      9.59 o 
  -8   7   1        6.60       -5.83      7.56 o 
  -7   7   1       14.52        7.55      5.97 o 
  -6   7   1       49.32       64.97      9.96 o 
  -5   7   1       27.12       18.21      6.27 o 
  -4   7   1      469.18      482.31     26.67 o 
  -3   7   1        0.28        4.22      4.01 o 
  -2   7   1     2168.95     2511.70     33.26 o 
  -1   7   1      100.54      129.71     10.47 o 
   0   7   1     3686.44     3547.41     51.93 o 
   1   7   1      252.35      254.24     11.73 o 
   2   7   1      946.50      965.99     19.04 o 
   3   7   1      103.14       82.78      7.41 o 
   4   7   1        6.75       11.74      3.55 o 
   5   7   1     1121.01     1179.86     36.05 o 
   6   7   1      147.75      131.21     14.63 o 
   7   7   1       10.21       -3.78     10.30 o 
   8   7   1        0.06        2.63     14.78 o 
   9   7   1        8.92        8.27     10.32 o 
  10   7   1        1.52       -1.43     11.93 o 
 -10   8   1        1.92       27.39     12.63 o 
  -9   8   1        4.22       -2.17      8.47 o 
  -8   8   1       61.42       37.64     12.29 o 
  -7   8   1      112.10      124.76     16.85 o 
  -6   8   1       63.33       50.45      8.97 o 
  -5   8   1        1.97       -4.86      4.86 o 
  -4   8   1      306.94      360.26     27.94 o 
  -3   8   1     1773.51     1761.95     54.22 o 
  -2   8   1       32.31       34.44      4.89 o 
  -1   8   1       19.22       22.18      4.79 o 
   0   8   1     3547.51     3664.59     52.80 o 
   1   8   1     1345.34     1397.38     25.24 o 
   2   8   1       65.23       62.56      6.16 o 
   3   8   1     1662.66     1744.09     44.11 o 
   4   8   1      185.73      186.99     18.22 o 
   5   8   1        0.08       -3.64      5.56 o 
   6   8   1       10.72       10.74      5.78 o 
   7   8   1       57.48       49.67     13.94 o 
   8   8   1        7.13        8.08      9.06 o 
   9   8   1        0.68        6.22     10.58 o 
  10   8   1       11.12        9.07     22.13 o 
 -10   9   1        6.24       19.41     18.79 o 
  -9   9   1       10.45       21.24     11.00 o 
  -8   9   1      131.42      140.18     24.08 o 
  -7   9   1        7.13        4.44      6.44 o 
  -6   9   1       27.90       26.00      8.20 o 
  -5   9   1        4.57       18.03      6.95 o 
  -4   9   1      150.88      123.10     16.83 o 
  -3   9   1       58.68       46.63      9.79 o 
  -2   9   1      200.42      169.27      9.55 o 
  -1   9   1       13.48        5.39      3.35 o 
   0   9   1      689.62      715.00     24.68 o 
   1   9   1      280.79      295.51     17.35 o 
   2   9   1      670.95      784.12     18.48 o 
   3   9   1      712.09      785.82     32.94 o 
   4   9   1       49.92       48.11     14.22 o 
   5   9   1       99.50      111.71     14.65 o 
   6   9   1      667.29      726.73     39.46 o 
   7   9   1       70.54       41.06     13.07 o 
   8   9   1       34.34       16.39     11.73 o 
   9   9   1        0.88        0.76     15.08 o 
  10   9   1        6.63      -12.45     12.45 o 
 -10  10   1        4.13        6.99     18.61 o 
  -9  10   1        2.59       13.67     13.42 o 
  -8  10   1        9.66        3.00      8.12 o 
  -7  10   1      118.36      133.89     20.12 o 
  -6  10   1      157.74      155.08     24.95 o 
  -5  10   1      324.40      310.19     29.36 o 
  -4  10   1      451.58      534.08     35.26 o 
  -3  10   1        8.98        4.68      7.12 o 
  -2  10   1      632.15      730.25     34.64 o 
  -1  10   1      258.20      283.60     17.46 o 
   0  10   1        0.20        1.68      3.61 o 
   1  10   1      916.85      933.19     27.37 o 
   2  10   1       53.83       60.67      6.51 o 
   3  10   1       37.50       34.77      9.01 o 
   4  10   1      141.23      141.57     22.56 o 
   5  10   1      324.50      306.42     26.29 o 
   6  10   1        6.15       11.29      9.50 o 
   7  10   1        0.62       -3.16     12.34 o 
   8  10   1        5.39       12.61     10.98 o 
   9  10   1        0.71       -3.59     10.50 o 
  10  10   1       14.80       -1.35     12.07 o 
 -10  11   1        0.11      -13.35     13.35 o 
  -9  11   1        1.35       -1.70     12.99 o 
  -8  11   1       26.33       28.77     10.17 o 
  -7  11   1      160.02      168.81     22.66 o 
  -6  11   1        4.49        2.67      7.94 o 
  -5  11   1       44.61       49.60     11.16 o 
  -4  11   1        6.68       11.51      9.68 o 
  -3  11   1      213.97      181.77     20.76 o 
  -2  11   1      166.76      183.95     21.16 o 
  -1  11   1      171.83      154.75     13.78 o 
   0  11   1      552.95      537.91     25.11 o 
   1  11   1        2.05        1.57      3.48 o 
   2  11   1      480.79      536.15     19.29 o 
   3  11   1      143.33      131.77     15.70 o 
   4  11   1        0.97       10.51      4.85 o 
   5  11   1       73.44       61.75     12.22 o 
   6  11   1      167.23      152.08     21.52 o 
   7  11   1        1.68       -6.46     10.43 o 
   8  11   1        5.51       10.15     11.50 o 
   9  11   1        4.48        1.33     13.29 o 
  10  11   1        2.93        1.16     14.62 o 
 -10  12   1        0.45      -20.02     44.70 o 
  -9  12   1       15.48       12.65     14.16 o 
  -8  12   1        4.59       -6.76      8.06 o 
  -7  12   1       18.17       26.35     11.26 o 
  -6  12   1      303.84      319.09     32.40 o 
  -5  12   1       98.89       86.51     14.44 o 
  -4  12   1       52.36       54.13     11.52 o 
  -3  12   1      103.32      109.92     17.17 o 
  -2  12   1      609.38      620.71     58.66 o 
  -1  12   1       37.20       37.27      8.60 o 
   0  12   1      428.98      439.24     24.93 o 
   1  12   1      511.63      513.13     25.08 o 
   2  12   1       34.49       37.15      7.94 o 
   3  12   1        0.08        4.37      4.80 o 
   4  12   1       13.45       10.89      6.06 o 
   5  12   1       38.59       43.96     11.65 o 
   6  12   1        0.88        3.30      7.67 o 
   7  12   1        2.36        1.83     15.26 o 
   8  12   1        9.90      -12.81     20.74 o 
   9  12   1        0.95        7.66     15.16 o 
  -9  13   1        8.06        7.88     13.31 o 
  -8  13   1        0.97       15.51      8.58 o 
  -7  13   1       73.59       60.95     13.16 o 
  -6  13   1       13.01        9.91      7.61 o 
  -5  13   1      133.30      106.72     17.80 o 
  -4  13   1      120.38      133.82     19.75 o 
  -3  13   1       39.46       33.08      9.80 o 
  -2  13   1      445.77      501.12     36.23 o 
  -1  13   1       77.31       93.63     15.26 o 
   0  13   1      141.16      135.69     18.52 o 
   1  13   1       64.54       75.10     11.71 o 
   2  13   1      168.61      189.23     23.42 o 
   3  13   1       10.29       -0.83      5.38 o 
   4  13   1      237.30      239.87     27.62 o 
   5  13   1      215.49      238.30     27.93 o 
   6  13   1      278.71      288.90     32.84 o 
   7  13   1        0.25        1.60      7.74 o 
   8  13   1       17.19       16.14     15.76 o 
   9  13   1        2.38        8.65     15.74 o 
  -9  14   1        1.66       18.64     15.28 o 
  -8  14   1       43.15       59.92     13.77 o 
  -7  14   1        3.09        7.24      8.38 o 
  -6  14   1        0.00       -6.78      6.78 o 
  -5  14   1        9.87        4.74      6.40 o 
  -4  14   1       39.16       52.92     11.27 o 
  -3  14   1      248.75      252.77     40.50 o 
  -2  14   1      472.29      506.25     38.16 o 
  -1  14   1        0.51        8.05      6.12 o 
   0  14   1       42.54       20.55      8.54 o 
   1  14   1      194.90      167.62     18.41 o 
   2  14   1        6.52        8.07      6.26 o 
   3  14   1       11.06        3.50      6.25 o 
   4  14   1        4.15       -5.71      6.99 o 
   5  14   1       19.52       22.48      7.96 o 
   6  14   1      165.12      160.99     23.41 o 
   7  14   1       23.59       18.60      9.67 o 
   8  14   1       52.33       56.82     18.62 o 
   9  14   1        3.09      -16.40     38.95 o 
  -9  15   1        1.80       26.45     16.09 o 
  -8  15   1        0.24        7.79     18.28 o 
  -7  15   1        2.03       -8.24      8.24 o 
  -6  15   1        8.42       21.80     18.02 o 
  -5  15   1       23.10       28.09      8.93 o 
  -4  15   1        1.06       11.41      7.98 o 
  -3  15   1        1.39       -0.87      6.11 o 
  -2  15   1       42.55       53.92     12.78 o 
  -1  15   1        5.27       -0.85      6.02 o 
   0  15   1        7.81       -5.42      5.42 o 
   1  15   1        5.92        7.08      6.65 o 
   2  15   1      159.30      145.88     21.78 o 
   3  15   1       79.75       71.77     26.34 o 
   4  15   1       21.71        2.22     10.03 o 
   5  15   1       18.53       16.66      9.01 o 
   6  15   1      124.40      104.46     19.57 o 
   7  15   1       27.10       29.76     11.78 o 
   8  15   1       14.73       22.76     40.64 o 
  -8  16   1        1.10       -1.97     10.88 o 
  -7  16   1        0.17       -8.34      8.80 o 
  -6  16   1        0.57       11.96      8.19 o 
  -5  16   1       24.47        6.29      7.61 o 
  -4  16   1       27.68       28.37      9.58 o 
  -3  16   1       16.99       28.18      9.84 o 
  -2  16   1       46.67       28.24     10.85 o 
  -1  16   1      490.09      484.18     39.81 o 
   0  16   1      174.17      146.15     21.44 o 
   1  16   1       20.79       14.41      7.69 o 
   2  16   1        0.04        3.96      7.24 o 
   3  16   1        3.56       -6.60      7.12 o 
   4  16   1        2.99        1.60     10.02 o 
   5  16   1        0.02       -7.93      7.93 o 
   6  16   1        0.02       -8.92      8.92 o 
   7  16   1        5.07        2.52      9.17 o 
   8  16   1        0.26       -1.59     16.73 o 
  -8  17   1       19.59       38.50     12.61 o 
  -7  17   1        0.17       12.40     15.47 o 
  -6  17   1        0.32       -1.01      8.48 o 
  -5  17   1        8.95       16.85      9.88 o 
  -4  17   1        0.39        5.87      8.88 o 
  -3  17   1        0.41       -3.52      9.82 o 
  -2  17   1      578.54      634.35     46.97 o 
  -1  17   1        5.32        6.78      7.53 o 
   0  17   1      290.22      308.48     33.19 o 
   1  17   1        0.51       -2.71      6.65 o 
   2  17   1      343.30      305.04     34.18 o 
   3  17   1       79.21       80.71     16.52 o 
   4  17   1        6.70        3.45      8.33 o 
   5  17   1        0.82        5.43      8.77 o 
   6  17   1       86.22       89.83     18.27 o 
   7  17   1       13.47       10.88     10.65 o 
   8  17   1        0.90       16.54     13.82 o 
  -8  18   1       15.93       22.85     19.36 o 
  -7  18   1        3.79       14.16     10.57 o 
  -6  18   1        0.25       -2.51     10.13 o 
  -5  18   1        2.29        9.86      8.66 o 
  -4  18   1        2.72        3.91      9.27 o 
  -3  18   1        0.33        7.59      8.57 o 
  -2  18   1      209.92      232.72     30.21 o 
  -1  18   1       36.08       45.79     22.72 o 
   0  18   1      149.18      120.23     20.45 o 
   1  18   1       87.47       86.40     24.06 o 
   2  18   1        6.27        0.16      8.17 o 
   3  18   1        4.19        5.61     10.43 o 
   4  18   1       11.72        9.06      9.62 o 
   5  18   1        6.21       17.96     12.38 o 
   6  18   1        1.47       -1.54     10.13 o 
   7  18   1        5.56       -2.59     17.87 o 
  -7  19   1       36.07       26.82     13.54 o 
  -6  19   1        4.87       11.61     10.30 o 
  -5  19   1       26.62       32.03     17.00 o 
  -4  19   1        2.74        1.55      8.67 o 
  -3  19   1        5.93       20.45      9.90 o 
  -2  19   1       64.65       52.22     13.93 o 
  -1  19   1       10.70       -5.20      8.07 o 
   0  19   1      288.83      259.69     31.71 o 
   1  19   1      333.61      332.91     44.72 o 
   2  19   1       42.64       40.83     24.14 o 
   3  19   1       20.79       11.76     10.93 o 
   4  19   1        4.34       -9.01      9.01 o 
   5  19   1       12.21       14.91     10.56 o 
   6  19   1        3.25       -2.65     10.60 o 
   7  19   1        0.37       25.24     22.76 o 
  -7  20   1       11.46       31.58     13.08 o 
  -6  20   1        0.37        4.46     12.14 o 
  -5  20   1        4.98       -0.03     11.07 o 
  -4  20   1       95.56       78.60     18.26 o 
  -3  20   1        9.88       10.59     13.73 o 
  -2  20   1      164.19      148.13     24.46 o 
  -1  20   1        5.05        0.82      8.36 o 
   0  20   1        0.07        1.39      8.08 o 
   1  20   1       44.25       27.12     12.92 o 
   2  20   1       16.31       22.38     15.18 o 
   3  20   1        6.51       26.22     10.69 o 
   4  20   1       23.59        8.49     10.79 o 
   5  20   1        0.08       -0.81     11.36 o 
   6  20   1       34.92       49.92     13.24 o 
  -6  21   1        0.03       22.36     11.34 o 
  -5  21   1       50.07       42.22     13.09 o 
  -4  21   1        0.97       -3.07      9.86 o 
  -3  21   1        6.15        5.58      9.88 o 
  -2  21   1        0.39        0.20     14.97 o 
  -1  21   1      105.15      128.49     22.23 o 
   0  21   1        3.40       -3.92      9.60 o 
   1  21   1        0.02       -6.57     11.06 o 
   2  21   1        0.28       -6.80     10.75 o 
   3  21   1       44.05       74.05     28.75 o 
   4  21   1        8.67        9.48     15.03 o 
   5  21   1        0.01       12.80     10.69 o 
   6  21   1       52.17       98.33     18.30 o 
  -5  22   1       56.99       48.06     25.60 o 
  -4  22   1        0.60       -0.65     10.54 o 
  -3  22   1        0.12        4.74     10.04 o 
  -2  22   1        0.38       -9.49      9.49 o 
  -1  22   1        0.59        7.90     12.48 o 
   0  22   1        2.14        1.92     11.22 o 
   1  22   1       31.97       32.23     16.39 o 
   2  22   1        6.49        2.52     13.68 o 
   3  22   1       34.18       45.01     17.86 o 
   4  22   1        7.26       -7.64     12.04 o 
   5  22   1        2.47       10.54     13.21 o 
  -4  23   1        1.98       -0.10     11.29 o 
  -3  23   1        6.40        9.88     13.88 o 
  -2  23   1       29.18       24.01     11.54 o 
  -1  23   1        8.12        4.69      9.94 o 
   0  23   1        7.71       -3.97     10.38 o 
   1  23   1        0.45       -9.92     11.18 o 
   2  23   1        3.58       -0.71     21.33 o 
   3  23   1        0.58       -1.77     12.92 o 
   4  23   1        4.82      -20.16     21.52 o 
  -3  24   1       22.33       35.58     11.33 o 
  -2  24   1        3.21      -11.20     20.49 o 
  -1  24   1        4.71       -7.04     11.48 o 
   0  24   1        8.22       20.10     13.76 o 
   1  24   1       19.64       28.95     13.10 o 
   2  24   1        0.16       19.43     12.65 o 
   3  24   1        6.70        8.42     12.88 o 
  -1  25   1        1.07      -12.71     12.71 o 
   0  25   1       13.62       38.67     15.29 o 
   1  25   1       10.51        8.97     15.17 o 
 -10   0   2      104.65      100.05     32.80 o 
  -8   0   2      222.11      229.86     51.84 o 
  -6   0   2      150.04      195.62     38.42 o 
  -4   0   2      716.27      659.79     45.66 o 
  -2   0   2     2265.68     2143.67     54.08 o 
   0   0   2      867.05      832.85     20.93 o 
   2   0   2      529.78      444.99     26.41 o 
   4   0   2      233.22      236.26     26.61 o 
   6   0   2      169.56      167.84     24.93 o 
   8   0   2       68.58       46.78     14.99 o 
  10   0   2       23.89       -1.00     20.42 o 
 -11   1   2        8.16       45.53     14.83 o 
 -10   1   2        5.96        3.12     10.95 o 
  -9   1   2      203.13      221.29     36.61 o 
  -8   1   2        6.81       10.87      8.92 o 
  -7   1   2        5.18        7.36      5.97 o 
  -6   1   2        3.38       19.23      8.15 o 
  -5   1   2      201.80      161.97     22.63 o 
  -4   1   2      390.87      356.35     27.52 o 
  -3   1   2     4433.83     4794.58     74.99 o 
  -2   1   2    11246.46    12264.10     72.49 o 
  -1   1   2     2576.84     2172.82     38.34 o 
   0   1   2     5977.67     6035.84     43.60 o 
   1   1   2     1735.09     1845.06     29.08 o 
   2   1   2       34.70       34.24      6.00 o 
   3   1   2      971.17      956.88     28.16 o 
   4   1   2       10.33        4.34      4.33 o 
   5   1   2     1219.20     1176.26     38.20 o 
   6   1   2        0.01       -1.08      4.46 o 
   7   1   2       30.44       19.27      7.63 o 
   8   1   2        0.81       10.03      6.35 o 
   9   1   2       44.31       45.66     15.77 o 
  10   1   2        1.58        5.82     14.59 o 
 -11   2   2        0.26       18.36     13.62 o 
 -10   2   2       60.36       37.34     28.33 o 
  -9   2   2       12.52       26.88     12.18 o 
  -8   2   2      213.96      245.89     35.51 o 
  -7   2   2        1.89        7.89      5.39 o 
  -6   2   2      289.92      312.97     26.59 o 
  -5   2   2      181.40      178.31     23.05 o 
  -4   2   2       59.04       53.87     11.87 o 
  -3   2   2      221.89      209.65     15.17 o 
  -2   2   2        0.68       -2.52      2.52 o 
  -1   2   2    11019.34    11088.34     65.05 o 
   0   2   2     3143.11     3139.34     27.05 o 
   1   2   2     1468.37     1450.66     26.39 o 
   2   2   2        4.50       12.02      4.37 o 
   3   2   2      399.97      420.24     24.99 o 
   4   2   2       72.60       69.48      7.74 o 
   5   2   2       54.81       53.71      6.70 o 
   6   2   2        0.44        0.52      4.46 o 
   7   2   2      207.33      221.12     22.76 o 
   8   2   2       14.32       14.78      7.87 o 
   9   2   2        6.02      -10.78     35.66 o 
  10   2   2        5.73       19.27     13.11 o 
 -11   3   2        0.57       15.46     12.81 o 
 -10   3   2        5.93       12.69     18.38 o 
  -9   3   2        2.05        1.89     10.81 o 
  -8   3   2       62.43       43.87     15.67 o 
  -7   3   2        0.88        8.83      5.67 o 
  -6   3   2      174.47      139.41     18.28 o 
  -5   3   2      428.80      459.30     34.42 o 
  -4   3   2      654.14      671.35     24.12 o 
  -3   3   2      134.28      117.35      9.24 o 
  -2   3   2     2638.79     2404.99     37.46 o 
  -1   3   2       16.82        3.82      2.30 o 
   0   3   2      241.22      265.53     10.00 o 
   1   3   2      589.27      499.02     12.28 o 
   2   3   2      330.84      317.38     10.89 o 
   3   3   2     1540.48     1582.14     36.58 o 
   4   3   2        2.19       -0.85      3.23 o 
   5   3   2       74.86       78.08      9.11 o 
   6   3   2      102.05      110.93     14.38 o 
   7   3   2      203.52      219.08     22.31 o 
   8   3   2        8.01        3.86      6.95 o 
   9   3   2        0.02      -10.43     10.43 o 
  10   3   2        7.06       16.91     23.71 o 
 -11   4   2        1.83       -1.70     10.98 o 
 -10   4   2       72.06       51.13     14.09 o 
  -9   4   2        2.64       16.57      9.09 o 
  -8   4   2        6.98        9.11      7.05 o 
  -7   4   2      346.84      371.18     27.75 o 
  -6   4   2       42.63       42.48      8.59 o 
  -5   4   2     1469.70     1487.45     40.48 o 
  -4   4   2     3145.92     3293.54     46.81 o 
  -3   4   2     7751.54     8260.84     74.26 o 
  -2   4   2        0.88        7.04      3.13 o 
  -1   4   2      867.20      967.03     20.56 o 
   0   4   2      708.32      657.28     15.69 o 
   1   4   2      498.80      415.34     12.08 o 
   2   4   2     1018.46     1033.52     19.21 o 
   3   4   2        5.35        7.79      3.33 o 
   4   4   2       87.87       96.85      9.97 o 
   5   4   2       26.02       29.82      5.78 o 
   6   4   2      124.06      130.11     15.82 o 
   7   4   2      142.67      113.05     19.75 o 
   8   4   2        0.94        0.03      7.20 o 
   9   4   2        2.44        0.20     12.73 o 
  10   4   2        2.64        0.73     13.05 o 
 -11   5   2        5.49       12.19     11.49 o 
 -10   5   2       10.72       -6.26     11.08 o 
  -9   5   2       70.00       85.20     15.52 o 
  -8   5   2      310.37      337.54     28.29 o 
  -7   5   2       87.92       79.82     11.78 o 
  -6   5   2       73.76       64.10     10.37 o 
  -5   5   2      215.29      250.84     20.47 o 
  -4   5   2      225.56      258.77     16.71 o 
  -3   5   2       30.66       26.90      5.09 o 
  -2   5   2     3502.52     3580.06     44.93 o 
  -1   5   2     5010.85     5537.34     54.38 o 
   0   5   2        2.29        0.53      2.75 o 
   1   5   2     3021.40     3008.02     37.08 o 
   2   5   2     1110.60     1065.36     20.66 o 
   3   5   2     1367.10     1437.10     28.30 o 
   4   5   2       28.18       20.39      4.96 o 
   5   5   2        1.68       -0.92      3.54 o 
   6   5   2       36.59       32.14      7.34 o 
   7   5   2        1.45        4.79      7.35 o 
   8   5   2        2.28        8.49      9.91 o 
   9   5   2        9.92        6.13     12.24 o 
  10   5   2       11.48       -6.00     18.76 o 
 -11   6   2        0.17        1.59     15.19 o 
 -10   6   2        3.15        6.84     10.62 o 
  -9   6   2       21.64       22.93      9.69 o 
  -8   6   2        0.03        2.83      5.93 o 
  -7   6   2       22.43       17.37      6.48 o 
  -6   6   2      192.56      155.40     17.63 o 
  -5   6   2      212.50      199.67     14.88 o 
  -4   6   2      873.97      936.09     26.76 o 
  -3   6   2      347.73      326.30     15.40 o 
  -2   6   2      747.50      709.67     20.49 o 
  -1   6   2      153.42      192.72     12.74 o 
   0   6   2       56.04       38.33      5.73 o 
   1   6   2       59.02       56.70      6.79 o 
   2   6   2      374.40      360.95     14.46 o 
   3   6   2      319.72      332.02     15.67 o 
   4   6   2      761.90      872.59     24.83 o 
   5   6   2       48.08       50.62      7.43 o 
   6   6   2        2.05       11.75      8.16 o 
   7   6   2        1.06       -2.58      9.11 o 
   8   6   2       16.15        0.67     11.95 o 
   9   6   2       12.67       12.19     17.68 o 
  10   6   2        4.38       -9.29     11.53 o 
 -11   7   2        0.01       -2.63     12.18 o 
 -10   7   2       11.39        3.15     10.27 o 
  -9   7   2        9.17       -7.12      8.47 o 
  -8   7   2       86.28       81.99     16.81 o 
  -7   7   2      169.64      140.44     16.81 o 
  -6   7   2       46.75       42.78      7.91 o 
  -5   7   2       84.74       98.41     19.48 o 
  -4   7   2      198.27      193.84     13.72 o 
  -3   7   2      109.44      106.60      9.76 o 
  -2   7   2       99.22       79.57      8.48 o 
  -1   7   2      329.19      319.06     15.88 o 
   0   7   2      593.82      621.19     18.42 o 
   1   7   2      205.84      195.57     12.26 o 
   2   7   2       66.39       70.93      7.94 o 
   3   7   2       30.50       25.97      4.70 o 
   4   7   2      254.97      257.07     17.58 o 
   5   7   2      153.75      146.85     14.99 o 
   6   7   2      171.98      154.71     19.75 o 
   7   7   2        2.49        9.70      7.60 o 
   8   7   2        4.59       15.35     15.95 o 
   9   7   2        1.19      -10.56     11.68 o 
  10   7   2        9.91       18.38     16.84 o 
 -11   8   2        0.36       -7.71     13.41 o 
 -10   8   2       27.26       17.34     21.27 o 
  -9   8   2       10.08       19.02      9.84 o 
  -8   8   2       49.57       57.32     10.90 o 
  -7   8   2        2.81        4.43      6.14 o 
  -6   8   2      131.03      113.64     23.10 o 
  -5   8   2      116.24       95.29     14.58 o 
  -4   8   2        6.20       11.56      3.87 o 
  -3   8   2      215.19      209.33     12.78 o 
  -2   8   2      533.48      532.16     19.94 o 
  -1   8   2       20.02       26.81      5.38 o 
   0   8   2      867.92      840.62     28.69 o 
   1   8   2      292.64      290.33     15.20 o 
   2   8   2      505.22      544.90     18.97 o 
   3   8   2      100.12       92.96      9.84 o 
   4   8   2      491.76      491.21     19.87 o 
   5   8   2       66.57       55.59      8.73 o 
   6   8   2       58.20       36.32      9.72 o 
   7   8   2      278.26      362.42     33.89 o 
   8   8   2      244.93      256.93     34.51 o 
   9   8   2        2.23       21.13     15.61 o 
  10   8   2        0.20       16.82     13.21 o 
 -10   9   2       15.09       -9.76     13.23 o 
  -9   9   2        2.88       12.25     13.05 o 
  -8   9   2       25.57       27.63      9.04 o 
  -7   9   2      135.81      102.40     16.69 o 
  -6   9   2       14.42       12.64      7.00 o 
  -5   9   2       56.59       53.06     12.45 o 
  -4   9   2       17.80       18.01      6.50 o 
  -3   9   2      486.06      532.07     19.75 o 
  -2   9   2       77.62       64.18      8.57 o 
  -1   9   2     4805.89     5063.68     65.82 o 
   0   9   2       97.48       93.30     11.20 o 
   1   9   2       78.63      105.73     10.22 o 
   2   9   2        2.68        2.53      3.91 o 
   3   9   2     1010.39     1000.40     26.70 o 
   4   9   2      304.12      293.73     24.32 o 
   5   9   2        3.22        2.35      4.73 o 
   6   9   2       85.82       74.08     13.86 o 
   7   9   2       72.92       62.44     13.99 o 
   8   9   2        9.28        3.37     14.56 o 
   9   9   2        0.03       -4.81     11.59 o 
  10   9   2        0.05        4.95     15.20 o 
 -10  10   2        2.48        8.30     13.08 o 
  -9  10   2       20.91       47.07     14.54 o 
  -8  10   2       16.64        6.57      9.11 o 
  -7  10   2       43.35       43.12     10.70 o 
  -6  10   2       24.66       15.40      8.81 o 
  -5  10   2      192.33      213.19     24.20 o 
  -4  10   2       51.95       30.64      9.09 o 
  -3  10   2       69.32       72.16     12.77 o 
  -2  10   2       24.73       26.93      5.63 o 
  -1  10   2      800.34      797.45     27.17 o 
   0  10   2      785.03      739.42     27.26 o 
   1  10   2     3753.50     4015.63     54.21 o 
   2  10   2      105.40      121.78     10.96 o 
   3  10   2       44.12       36.48      9.58 o 
   4  10   2      620.28      604.35     34.27 o 
   5  10   2        2.43        5.08      5.48 o 
   6  10   2       51.84       56.49      9.48 o 
   7  10   2      223.63      239.35     27.67 o 
   8  10   2       93.48      104.45     22.80 o 
   9  10   2        0.63      -14.41     14.41 o 
 -10  11   2        2.72        3.62     14.26 o 
  -9  11   2        0.00       13.96     11.50 o 
  -8  11   2       15.02       16.73      8.88 o 
  -7  11   2      114.19      136.49     20.53 o 
  -6  11   2       90.96       72.10     13.77 o 
  -5  11   2      141.78      131.73     19.21 o 
  -4  11   2        4.04        1.71      5.63 o 
  -3  11   2      259.75      244.89     24.66 o 
  -2  11   2      397.72      409.53     27.35 o 
  -1  11   2      502.98      486.61     23.47 o 
   0  11   2     1797.15     1927.09     45.24 o 
   1  11   2      357.96      361.95     19.23 o 
   2  11   2       24.22       26.68      5.55 o 
   3  11   2     1404.97     1463.02     45.77 o 
   4  11   2      149.41      148.10     17.75 o 
   5  11   2      263.18      254.19     25.28 o 
   6  11   2      140.30      144.41     17.97 o 
   7  11   2       77.91       49.96     17.14 o 
   8  11   2        0.10       -5.48     12.13 o 
   9  11   2        0.39        9.76     13.47 o 
 -10  12   2        0.17        2.56     26.75 o 
  -9  12   2       30.00      -11.79     11.79 o 
  -8  12   2        1.91        6.34     16.70 o 
  -7  12   2        1.70       -5.51      6.90 o 
  -6  12   2       26.36        9.96      7.60 o 
  -5  12   2       32.38       37.03      9.71 o 
  -4  12   2       20.29       16.47      7.31 o 
  -3  12   2        1.31        0.29      6.07 o 
  -2  12   2      294.01      315.86     28.11 o 
  -1  12   2       75.98       56.34      8.99 o 
   0  12   2      833.23      842.45     32.13 o 
   1  12   2     1192.97     1142.62     31.10 o 
   2  12   2      844.94      877.06     34.87 o 
   3  12   2       28.57       16.80      7.17 o 
   4  12   2       34.40       30.57      7.61 o 
   5  12   2       31.64       39.07      8.83 o 
   6  12   2        0.50       16.54      7.38 o 
   7  12   2       19.33       22.32     12.57 o 
   8  12   2        0.07        7.43     13.98 o 
   9  12   2        0.08       16.14     15.92 o 
  -9  13   2        6.15        3.57     13.64 o 
  -8  13   2       55.73       61.33     13.39 o 
  -7  13   2      137.17      102.62     18.25 o 
  -6  13   2       40.88       35.80      9.92 o 
  -5  13   2      263.19      281.23     29.79 o 
  -4  13   2      402.32      443.17     36.73 o 
  -3  13   2       29.66       30.79      9.10 o 
  -2  13   2      155.59      158.90     20.48 o 
  -1  13   2       55.97       64.68     10.16 o 
   0  13   2        0.51       -2.62      4.31 o 
   1  13   2        7.99        5.77      4.86 o 
   2  13   2       40.71       35.92      7.89 o 
   3  13   2      184.25      181.50     20.03 o 
   4  13   2       23.85       22.92      7.18 o 
   5  13   2       54.71       49.43      9.64 o 
   6  13   2        8.34        9.29      7.35 o 
   7  13   2        9.55       15.12     12.16 o 
   8  13   2        5.64       24.25     14.83 o 
   9  13   2        6.60       19.60     15.15 o 
  -9  14   2        2.85       18.54     13.95 o 
  -8  14   2        1.72       -3.77      8.43 o 
  -7  14   2       95.65       58.82     12.77 o 
  -6  14   2        0.21        9.54      6.89 o 
  -5  14   2       53.74       60.83     12.86 o 
  -4  14   2      168.69      202.96     24.68 o 
  -3  14   2       12.62       12.38      6.45 o 
  -2  14   2      145.64      173.12     22.45 o 
  -1  14   2        8.17        4.15      5.72 o 
   0  14   2       85.03       81.98     12.24 o 
   1  14   2        3.64        4.39      5.06 o 
   2  14   2      129.51      109.60     13.83 o 
   3  14   2      251.12      267.87     25.55 o 
   4  14   2      304.27      409.11     41.37 o 
   5  14   2        1.29        0.25      7.11 o 
   6  14   2       49.99       53.02     12.82 o 
   7  14   2        8.27       27.38     12.63 o 
   8  14   2        1.72       17.96     23.31 o 
  -9  15   2        0.70        9.92     23.88 o 
  -8  15   2        0.55       -3.50     12.95 o 
  -7  15   2       87.15       78.07     14.51 o 
  -6  15   2       12.77       15.47      8.23 o 
  -5  15   2       40.81       40.28     10.78 o 
  -4  15   2        3.16       -0.63      6.51 o 
  -3  15   2      106.14       95.20     17.06 o 
  -2  15   2        6.54        6.36      6.33 o 
  -1  15   2       22.13       13.90      9.00 o 
   0  15   2        5.13        3.87      5.31 o 
   1  15   2      308.02      321.14     26.18 o 
   2  15   2        8.76        4.55      6.11 o 
   3  15   2       45.18       34.39     11.29 o 
   4  15   2       56.53       44.84     10.05 o 
   5  15   2       42.44       37.29     11.17 o 
   6  15   2       25.56       24.25     18.96 o 
   7  15   2       22.72       24.19     13.42 o 
   8  15   2        9.40        6.07     13.74 o 
  -9  16   2        1.69       10.36     15.42 o 
  -8  16   2        6.20       -0.16      9.88 o 
  -7  16   2       31.85       48.05     12.65 o 
  -6  16   2       19.08       25.07      9.46 o 
  -5  16   2        1.66       -6.96      6.96 o 
  -4  16   2      302.28      344.83     35.38 o 
  -3  16   2      106.90      107.82     18.34 o 
  -2  16   2      203.37      196.36     24.87 o 
  -1  16   2       41.61       36.74     10.14 o 
   0  16   2      174.98      185.43     23.37 o 
   1  16   2      382.48      397.53     29.94 o 
   2  16   2       16.12       19.46      7.65 o 
   3  16   2       18.02       23.36      9.18 o 
   4  16   2      133.01      116.73     20.68 o 
   5  16   2       44.27       42.45     24.61 o 
   6  16   2       90.83      104.37     20.98 o 
   7  16   2        1.79       18.60     13.40 o 
   8  16   2        0.01       -8.29     19.73 o 
  -8  17   2        0.51       -5.62     10.44 o 
  -7  17   2       27.57       35.03     11.68 o 
  -6  17   2        0.27        6.64     12.68 o 
  -5  17   2        8.50        5.06     10.56 o 
  -4  17   2       17.79        9.50     12.01 o 
  -3  17   2       25.04       20.01     12.91 o 
  -2  17   2       38.79       32.14     10.16 o 
  -1  17   2        0.07       -7.16      7.16 o 
   0  17   2       51.62       43.39     11.24 o 
   1  17   2       18.10       13.79      8.59 o 
   2  17   2      168.28      150.53     35.49 o 
   3  17   2      194.90      136.30     28.47 o 
   4  17   2        0.00        7.62     10.88 o 
   5  17   2        7.84        8.30     19.85 o 
   6  17   2       12.55        6.07      9.22 o 
   7  17   2        3.64        1.21     13.96 o 
  -8  18   2        3.29       11.65     10.89 o 
  -7  18   2        0.00      -12.06     12.06 o 
  -6  18   2        2.85       -8.50      8.50 o 
  -5  18   2        0.17       -8.75      8.75 o 
  -4  18   2       52.52       38.18     10.91 o 
  -3  18   2       41.86       60.22     14.16 o 
  -2  18   2      102.69      122.08     20.72 o 
  -1  18   2      202.41      186.87     26.11 o 
   0  18   2       67.57       60.18     14.55 o 
   1  18   2      193.98      198.95     26.07 o 
   2  18   2      159.56      145.66     29.16 o 
   3  18   2        2.42       -8.98     13.67 o 
   4  18   2        0.04        7.35     11.08 o 
   5  18   2       21.62        1.83     34.88 o 
   6  18   2       15.78       10.45     21.42 o 
   7  18   2        3.38       -6.79     15.99 o 
  -7  19   2        1.94       11.78     11.38 o 
  -6  19   2        4.25       -0.33     10.08 o 
  -5  19   2        1.42       -4.92     19.07 o 
  -4  19   2       10.69       -1.24      8.65 o 
  -3  19   2        2.86        3.68      8.27 o 
  -2  19   2        0.00        3.78      8.66 o 
  -1  19   2      126.11      132.06     22.25 o 
   0  19   2        0.43       -3.73      8.36 o 
   1  19   2       17.65       29.78     10.85 o 
   2  19   2       16.16        2.22      9.94 o 
   3  19   2        5.76        5.61     20.26 o 
   4  19   2       36.02       38.77     15.57 o 
   5  19   2        2.22        5.94     13.11 o 
   6  19   2        2.23        0.69     12.36 o 
  -7  20   2       15.59       13.78     20.58 o 
  -6  20   2        0.49      -10.55     13.96 o 
  -5  20   2       35.21       32.32     12.71 o 
  -4  20   2        2.70       -4.59     13.22 o 
  -3  20   2       14.67       -5.79      9.71 o 
  -2  20   2       42.12       63.14     14.23 o 
  -1  20   2       25.05       22.51     11.18 o 
   0  20   2        0.04        3.48      8.18 o 
   1  20   2        2.33       29.04     10.40 o 
   2  20   2       13.02        7.42     10.73 o 
   3  20   2        7.98      -10.62     10.62 o 
   4  20   2       37.60       24.45     13.51 o 
   5  20   2       16.09       15.12     12.56 o 
   6  20   2        0.94       17.89     12.12 o 
  -6  21   2       23.02       29.37     14.87 o 
  -5  21   2        2.93       -2.10     10.55 o 
  -4  21   2       28.37       16.52     10.81 o 
  -3  21   2       17.77        5.92     11.13 o 
  -2  21   2        0.39       10.30     16.45 o 
  -1  21   2       18.02       11.40     12.48 o 
   0  21   2        0.99        9.47      8.76 o 
   1  21   2       11.12       15.09     12.32 o 
   2  21   2       43.09       50.27     19.69 o 
   3  21   2        1.33       22.26     13.04 o 
   4  21   2        0.34       -4.07     16.35 o 
   5  21   2        0.00      -11.51     11.51 o 
  -5  22   2        5.29       13.25     12.45 o 
  -4  22   2        0.49       -9.97     15.40 o 
  -3  22   2        0.00       10.96     10.61 o 
  -2  22   2        0.45        3.81     13.27 o 
  -1  22   2       13.88        7.05     10.46 o 
   0  22   2       20.01       22.53     11.35 o 
   1  22   2        4.36      -12.35     12.35 o 
   2  22   2        1.63       -0.76     12.61 o 
   3  22   2        0.20       -3.64     12.28 o 
   4  22   2       18.32       20.43     13.42 o 
   5  22   2        0.22       -2.60     15.92 o 
  -4  23   2        4.68        3.40     15.97 o 
  -3  23   2        1.42      -10.48     10.59 o 
  -2  23   2       29.25       43.38     12.98 o 
  -1  23   2        4.73       -8.05      9.90 o 
   0  23   2        0.00       -6.33      9.41 o 
   1  23   2        0.50      -13.17     24.93 o 
   2  23   2        0.05       14.97     11.66 o 
   3  23   2        1.05       12.00     13.36 o 
   4  23   2        1.58       18.86     14.29 o 
  -3  24   2        0.27        0.92     19.42 o 
  -2  24   2        0.07        6.59     10.41 o 
  -1  24   2       20.42        1.26     10.01 o 
   0  24   2        3.43        9.14     13.12 o 
   1  24   2        0.03       -1.00     12.16 o 
   2  24   2        8.36       12.23     15.95 o 
  -1  25   2        2.42        2.89     11.77 o 
   0  25   2        0.06       21.40     17.68 o 
 -11   0   3       19.10       52.90     21.42 o 
  -9   0   3       15.16        6.04     11.62 o 
  -7   0   3        3.27       21.24     14.21 o 
  -5   0   3      139.40      113.15     25.59 o 
  -3   0   3      785.42      823.60     31.53 o 
  -1   0   3      305.12      290.55     13.45 o 
   1   0   3     1480.90     1376.47     40.51 o 
   3   0   3       20.96       29.90      8.92 o 
   5   0   3      354.88      295.80     33.50 o 
   7   0   3        0.81       12.18     11.16 o 
   9   0   3       14.93        3.45     16.93 o 
 -11   1   3        6.37      -12.24     12.61 o 
 -10   1   3       61.51       79.59     19.41 o 
  -9   1   3        6.12        6.61     10.76 o 
  -8   1   3        7.89       10.61      6.35 o 
  -7   1   3        0.08       -0.97      8.12 o 
  -6   1   3       28.42       19.51     10.02 o 
  -5   1   3       32.47       51.33     12.17 o 
  -4   1   3      268.40      251.78     22.55 o 
  -3   1   3      435.81      442.48     15.69 o 
  -2   1   3      577.01      434.49     13.57 o 
  -1   1   3      512.97      540.04     17.57 o 
   0   1   3      715.16      758.71     17.19 o 
   1   1   3       19.72       25.46      5.11 o 
   2   1   3     1817.67     1864.13     38.18 o 
   3   1   3      205.97      211.12     17.17 o 
   4   1   3      404.65      412.79     25.29 o 
   5   1   3       50.96       43.34      8.90 o 
   6   1   3       59.11       61.74     10.33 o 
   7   1   3      100.37      106.48     15.31 o 
   8   1   3        6.34        1.26      6.97 o 
   9   1   3        0.22        1.00     11.86 o 
  10   1   3        4.39       15.46     16.29 o 
 -11   2   3        5.76       22.29     18.98 o 
 -10   2   3        7.53      -15.00     15.00 o 
  -9   2   3        0.00        8.50      9.93 o 
  -8   2   3        1.21       -6.00      6.00 o 
  -7   2   3       42.09       57.92     11.74 o 
  -6   2   3        7.48        5.80      8.12 o 
  -5   2   3        6.03        7.03      5.29 o 
  -4   2   3     2731.60     2902.60     47.59 o 
  -3   2   3     1458.06     1485.36     33.87 o 
  -2   2   3     1623.12     1644.24     26.51 o 
  -1   2   3      277.86      297.89     15.65 o 
   0   2   3      490.30      474.50     14.23 o 
   1   2   3     3919.36     3687.48     47.44 o 
   2   2   3      108.08      113.56     11.45 o 
   3   2   3      850.23      865.11     28.84 o 
   4   2   3      209.28      243.98     20.09 o 
   5   2   3        0.82       -4.40      4.40 o 
   6   2   3        2.32        6.68      4.68 o 
   7   2   3        2.74       -1.15      6.29 o 
   8   2   3      164.94      158.10     23.30 o 
   9   2   3        0.79       10.51     21.30 o 
  10   2   3        4.25       18.06     15.09 o 
 -11   3   3        0.46        8.10     11.27 o 
 -10   3   3       60.23       55.84     14.33 o 
  -9   3   3        0.48       15.54      7.77 o 
  -8   3   3        1.03        8.91      5.72 o 
  -7   3   3       46.73       51.63      9.77 o 
  -6   3   3       17.87       24.13      7.20 o 
  -5   3   3      543.99      567.16     26.06 o 
  -4   3   3       29.22       28.47      6.31 o 
  -3   3   3      265.70      278.02     16.75 o 
  -2   3   3     2959.58     2871.31     37.16 o 
  -1   3   3      159.20      153.85     10.34 o 
   0   3   3      188.82      191.63     11.04 o 
   1   3   3     5250.90     5707.44     69.99 o 
   2   3   3     2315.83     2590.73     35.07 o 
   3   3   3      423.61      351.83     21.38 o 
   4   3   3        2.57        0.36      4.02 o 
   5   3   3      234.62      242.16     24.74 o 
   6   3   3      315.86      334.35     27.16 o 
   7   3   3      344.43      386.56     31.31 o 
   8   3   3        0.74       -7.21      8.65 o 
   9   3   3       84.72      111.48     20.75 o 
  10   3   3       16.73        7.49     15.64 o 
 -11   4   3       11.68       30.84     13.02 o 
 -10   4   3       31.12       49.02     11.97 o 
  -9   4   3        0.34        7.71      8.31 o 
  -8   4   3       27.13       26.88      6.60 o 
  -7   4   3      319.43      285.28     24.56 o 
  -6   4   3     1603.44     1752.83     48.13 o 
  -5   4   3      496.10      466.46     21.92 o 
  -4   4   3       63.72       58.13      8.35 o 
  -3   4   3      292.28      320.69     18.32 o 
  -2   4   3     1140.40     1087.58     26.28 o 
  -1   4   3     1233.25     1113.83     21.14 o 
   0   4   3      173.36      142.70      9.46 o 
   1   4   3     9581.75    10207.09     65.70 o 
   2   4   3       14.17       16.87      3.55 o 
   3   4   3       12.47       15.38      5.22 o 
   4   4   3        6.62        4.47      5.28 o 
   5   4   3        0.01       -4.77      4.77 o 
   6   4   3      263.26      278.90     24.66 o 
   7   4   3       99.50       73.33     13.56 o 
   8   4   3      471.73      531.25     48.54 o 
   9   4   3        6.81       10.36     16.52 o 
  10   4   3        9.25        9.63     16.64 o 
 -11   5   3        8.96       47.15     13.39 o 
 -10   5   3        5.51       -9.09     11.80 o 
  -9   5   3        0.54       -1.22      8.07 o 
  -8   5   3        0.58        3.99      5.87 o 
  -7   5   3       97.28       77.51     14.59 o 
  -6   5   3      312.19      346.82     21.49 o 
  -5   5   3     1045.36     1054.76     32.91 o 
  -4   5   3     2282.40     2501.95     47.00 o 
  -3   5   3       67.41       51.39      7.55 o 
  -2   5   3      428.83      446.22     16.69 o 
  -1   5   3       25.41       19.31      4.17 o 
   0   5   3      484.06      465.00     15.78 o 
   1   5   3      575.26      581.63     18.17 o 
   2   5   3       19.23       18.80      3.90 o 
   3   5   3     1081.74     1081.28     24.75 o 
   4   5   3      142.93      116.56     13.59 o 
   5   5   3        0.00        2.58      4.67 o 
   6   5   3      134.78      123.44     15.73 o 
   7   5   3      224.53      211.77     27.87 o 
   8   5   3       28.33       24.30     10.67 o 
   9   5   3       26.27       11.74     13.64 o 
  10   5   3        4.56       21.62     21.38 o 
 -11   6   3       39.00       59.90     16.92 o 
 -10   6   3       46.53       29.98     12.95 o 
  -9   6   3       74.69       89.19     16.91 o 
  -8   6   3      134.93      141.27     17.26 o 
  -7   6   3        4.98        0.87      6.70 o 
  -6   6   3        2.02        8.82      6.64 o 
  -5   6   3      304.07      305.25     20.34 o 
  -4   6   3      525.82      539.89     22.43 o 
  -3   6   3       96.60      103.70     10.69 o 
  -2   6   3      222.71      228.63     14.38 o 
  -1   6   3      301.94      275.24     13.79 o 
   0   6   3      990.90      977.51     23.24 o 
   1   6   3       21.16       36.05      5.87 o 
   2   6   3      460.31      467.44     16.43 o 
   3   6   3      707.79      678.43     19.46 o 
   4   6   3        7.74        6.24      4.05 o 
   5   6   3       37.63       34.31      8.44 o 
   6   6   3       33.79       40.44     10.33 o 
   7   6   3       94.50      121.25     20.12 o 
   8   6   3        2.62       18.21     10.97 o 
   9   6   3       60.36       69.33     15.15 o 
  10   6   3        0.00       15.94     14.20 o 
 -11   7   3        0.22        1.98     11.61 o 
 -10   7   3        8.96       -1.84     13.94 o 
  -9   7   3       54.40       57.66     12.14 o 
  -8   7   3       88.01      101.94     26.03 o 
  -7   7   3       17.73       12.17      6.34 o 
  -6   7   3        6.12        8.01      6.16 o 
  -5   7   3      135.12      158.83     14.83 o 
  -4   7   3      423.96      479.00     21.88 o 
  -3   7   3        9.58       12.78      4.30 o 
  -2   7   3      332.73      352.61     18.13 o 
  -1   7   3     1382.08     1460.97     29.73 o 
   0   7   3      347.67      313.01     15.71 o 
   1   7   3     2767.73     2741.80     41.89 o 
   2   7   3     2992.65     3294.24     46.81 o 
   3   7   3      498.91      522.62     18.09 o 
   4   7   3      120.61      104.45     11.49 o 
   5   7   3       71.35       92.38     13.66 o 
   6   7   3       34.80       34.79      9.91 o 
   7   7   3      140.03      132.63     20.98 o 
   8   7   3        0.14        5.77      8.59 o 
   9   7   3        7.18        1.24     10.27 o 
  10   7   3        2.97       16.43     13.55 o 
 -11   8   3        1.32       10.11     14.46 o 
 -10   8   3       11.67       45.93     17.16 o 
  -9   8   3       28.08        7.16     11.58 o 
  -8   8   3      233.57      235.28     27.38 o 
  -7   8   3       71.56       56.24     11.51 o 
  -6   8   3       12.49       12.27      6.35 o 
  -5   8   3      322.81      303.24     32.95 o 
  -4   8   3        6.23        5.69      4.99 o 
  -3   8   3     1099.81     1166.35     31.19 o 
  -2   8   3      155.81      149.59     13.24 o 
  -1   8   3      164.49      189.20     13.57 o 
   0   8   3      816.71      813.26     23.45 o 
   1   8   3      305.10      309.23     16.84 o 
   2   8   3       28.78       31.61      6.00 o 
   3   8   3      139.48      126.21     11.24 o 
   4   8   3       14.50        4.78      4.22 o 
   5   8   3        4.50       -0.78      5.05 o 
   6   8   3       34.71       38.64      9.51 o 
   7   8   3       26.76       32.33     11.23 o 
   8   8   3       15.74        9.37      8.76 o 
   9   8   3        0.37      -10.12     19.21 o 
 -10   9   3        6.92      -20.79     25.28 o 
  -9   9   3       17.13       22.76      9.64 o 
  -8   9   3        2.06       -7.43      7.43 o 
  -7   9   3      127.67      130.57     18.76 o 
  -6   9   3      183.35      184.03     21.55 o 
  -5   9   3       20.36       15.42      6.87 o 
  -4   9   3      112.62      113.10     17.53 o 
  -3   9   3        2.07        2.53      3.84 o 
  -2   9   3        4.76        1.62      4.42 o 
  -1   9   3      915.52      913.88     28.59 o 
   0   9   3      257.73      220.94     16.07 o 
   1   9   3        0.25        6.88      3.80 o 
   2   9   3      259.70      286.01     17.15 o 
   3   9   3        2.63        1.01      3.60 o 
   4   9   3        4.03        7.17      5.38 o 
   5   9   3      298.96      298.94     27.72 o 
   6   9   3      328.18      322.48     30.97 o 
   7   9   3        3.14       10.68      7.84 o 
   8   9   3        1.07       -6.13      8.81 o 
   9   9   3        0.96       -3.20     12.18 o 
 -10  10   3       21.26       -0.64     31.97 o 
  -9  10   3        3.12       13.36     12.26 o 
  -8  10   3        9.75        2.67      7.56 o 
  -7  10   3      224.48      240.27     27.01 o 
  -6  10   3       16.11       20.86      7.26 o 
  -5  10   3      272.18      281.17     27.60 o 
  -4  10   3        1.18       -0.40      5.12 o 
  -3  10   3      421.92      436.47     21.50 o 
  -2  10   3      226.44      220.56     17.17 o 
  -1  10   3      195.03      205.91     17.07 o 
   0  10   3      207.70      261.64     17.28 o 
   1  10   3      565.75      615.57     23.84 o 
   2  10   3      288.55      327.23     18.68 o 
   3  10   3      138.11      137.85     14.78 o 
   4  10   3        7.89        4.79      5.32 o 
   5  10   3      169.89      168.67     24.25 o 
   6  10   3       20.31       21.51      8.90 o 
   7  10   3       14.39       -0.25      8.12 o 
   8  10   3        0.04       -3.58      9.32 o 
   9  10   3        0.00      -12.41     12.41 o 
 -10  11   3       36.40       31.79     15.12 o 
  -9  11   3       19.74       26.50     15.25 o 
  -8  11   3       61.33       76.00     14.22 o 
  -7  11   3      121.36      134.57     20.08 o 
  -6  11   3        8.82       19.08      7.63 o 
  -5  11   3        6.23       -0.77      5.26 o 
  -4  11   3       11.60        8.03      5.72 o 
  -3  11   3        5.96        4.23      5.64 o 
  -2  11   3        6.74       11.58      5.23 o 
  -1  11   3     1201.68     1251.98     36.75 o 
   0  11   3      148.74      139.84     13.11 o 
   1  11   3      203.98      217.26     16.07 o 
   2  11   3       73.83       72.43      9.64 o 
   3  11   3       50.18       44.34      8.85 o 
   4  11   3        9.11        4.84      7.32 o 
   5  11   3      238.08      240.73     29.37 o 
   6  11   3       75.06       90.53     17.90 o 
   7  11   3       16.01       15.57      9.34 o 
   8  11   3       11.79        9.78      9.04 o 
   9  11   3        6.78        8.41     13.19 o 
 -10  12   3        6.44       -3.21     19.14 o 
  -9  12   3       22.40        1.71      9.82 o 
  -8  12   3       30.15       22.24     10.54 o 
  -7  12   3        9.56       13.04     10.72 o 
  -6  12   3      205.58      211.50     25.49 o 
  -5  12   3        0.81        0.43      6.17 o 
  -4  12   3      258.94      252.12     26.17 o 
  -3  12   3      373.65      347.79     30.24 o 
  -2  12   3        2.26       -1.15      4.30 o 
  -1  12   3      160.27      163.01     16.69 o 
   0  12   3      221.69      261.05     18.55 o 
   1  12   3      183.09      152.89     13.99 o 
   2  12   3        2.78        1.48      4.25 o 
   3  12   3      150.40      163.98     16.89 o 
   4  12   3       16.85       14.96      9.31 o 
   5  12   3      261.43      296.54     33.58 o 
   6  12   3       18.31       19.37      8.61 o 
   7  12   3        3.49       -0.61      9.95 o 
   8  12   3        1.05       20.97     23.90 o 
   9  12   3        0.93      -17.07     27.11 o 
  -9  13   3        3.51       -0.60     10.07 o 
  -8  13   3       25.34       29.85     16.82 o 
  -7  13   3        1.06       -5.93      7.59 o 
  -6  13   3       67.23       95.93     16.28 o 
  -5  13   3      115.61      109.27     17.01 o 
  -4  13   3        0.29       -2.33      5.60 o 
  -3  13   3        0.10       -4.97      4.97 o 
  -2  13   3        6.08        0.38      5.20 o 
  -1  13   3       43.87       45.37      9.58 o 
   0  13   3        0.00       -3.46      3.68 o 
   1  13   3       61.49       68.90      9.28 o 
   2  13   3       70.66       76.24     11.82 o 
   3  13   3      254.53      284.10     24.22 o 
   4  13   3        0.01       -0.61      6.24 o 
   5  13   3       30.44       28.97     10.41 o 
   6  13   3       20.16       24.85     10.21 o 
   7  13   3        0.96       -8.54      9.77 o 
   8  13   3        1.90        1.10     13.43 o 
  -9  14   3       88.83      102.93     18.77 o 
  -8  14   3        0.41        7.55      9.15 o 
  -7  14   3        2.81        7.59      7.79 o 
  -6  14   3        0.00       -4.71      6.96 o 
  -5  14   3       78.09       70.05     13.62 o 
  -4  14   3        2.11        3.86      6.92 o 
  -3  14   3       99.83      127.63     19.06 o 
  -2  14   3       48.15       40.00     15.06 o 
  -1  14   3      240.86      234.61     20.62 o 
   0  14   3       10.20       10.32      6.89 o 
   1  14   3       50.15       56.95     10.52 o 
   2  14   3       39.93       27.12      7.48 o 
   3  14   3       12.37       12.96      6.43 o 
   4  14   3      125.50      107.22     20.09 o 
   5  14   3        3.52       10.35      8.60 o 
   6  14   3        0.00        1.65      9.31 o 
   7  14   3       33.34       38.09     15.78 o 
   8  14   3       24.90       22.45     14.91 o 
  -9  15   3        8.95      -10.34     23.80 o 
  -8  15   3        2.16       13.81     10.21 o 
  -7  15   3        0.48       -4.01      8.72 o 
  -6  15   3        7.30       13.83      8.45 o 
  -5  15   3      104.36      133.44     20.57 o 
  -4  15   3      153.97      140.33     20.35 o 
  -3  15   3      560.17      542.14     41.35 o 
  -2  15   3       19.54        6.19      6.45 o 
  -1  15   3      129.75      136.42     19.56 o 
   0  15   3      207.79      171.46     16.30 o 
   1  15   3        0.58       -4.76      4.76 o 
   2  15   3      322.20      296.99     25.41 o 
   3  15   3       11.12       16.76     10.53 o 
   4  15   3       37.89       23.58      9.67 o 
   5  15   3        8.58        4.18      8.07 o 
   6  15   3       34.43       35.93     12.46 o 
   7  15   3        0.46       -0.19     13.44 o 
   8  15   3        6.10       23.10     13.75 o 
  -8  16   3        1.81       -4.48     10.06 o 
  -7  16   3       16.09       10.39      9.92 o 
  -6  16   3        6.09       30.57      9.50 o 
  -5  16   3       12.91       17.83      8.66 o 
  -4  16   3        9.44        6.77      7.01 o 
  -3  16   3      120.30      157.42     21.95 o 
  -2  16   3       70.09       73.05     14.43 o 
  -1  16   3      324.92      315.86     31.82 o 
   0  16   3      133.81      120.07     15.15 o 
   1  16   3       44.52       57.16     10.27 o 
   2  16   3       66.56       56.69     10.02 o 
   3  16   3       63.74       87.72     16.11 o 
   4  16   3       12.51       13.80      8.72 o 
   5  16   3        6.35       13.18      9.31 o 
   6  16   3        3.60        6.33      9.18 o 
   7  16   3        0.03       -5.24     13.46 o 
  -8  17   3        1.97       16.06     34.85 o 
  -7  17   3       24.44       24.81     12.95 o 
  -6  17   3        1.71        4.63      9.07 o 
  -5  17   3       13.94        9.81      8.67 o 
  -4  17   3       21.84       28.81      8.80 o 
  -3  17   3        0.07        3.62      7.66 o 
  -2  17   3      128.49      144.31     21.25 o 
  -1  17   3      228.87      208.17     25.97 o 
   0  17   3      387.72      379.29     36.09 o 
   1  17   3        0.11       -3.17      5.90 o 
   2  17   3       62.49       56.19     10.56 o 
   3  17   3        2.00       13.32      9.85 o 
   4  17   3       42.22       45.04     12.45 o 
   5  17   3        9.79        5.58     10.37 o 
   6  17   3        0.78       12.54     12.41 o 
   7  17   3        2.03       11.88     12.74 o 
  -8  18   3        2.48      -15.51     15.51 o 
  -7  18   3        0.46      -13.16     13.16 o 
  -6  18   3       22.25       58.64     13.24 o 
  -5  18   3        2.73        2.35      8.09 o 
  -4  18   3        0.37        4.51      7.63 o 
  -3  18   3       50.20       43.29     12.80 o 
  -2  18   3       25.83       25.62     12.92 o 
  -1  18   3       36.16       34.43     11.28 o 
   0  18   3       19.95        9.97      7.59 o 
   1  18   3        5.92        4.81      7.83 o 
   2  18   3       28.08       40.78     13.09 o 
   3  18   3       31.00       27.27      8.56 o 
   4  18   3        0.86       -6.09     15.73 o 
   5  18   3        6.20        3.21     13.14 o 
   6  18   3        0.18      -10.57     16.99 o 
   7  18   3        0.94      -16.21     16.21 o 
  -7  19   3        0.08       -0.93     14.49 o 
  -6  19   3        0.17        5.48     15.73 o 
  -5  19   3        1.09       -0.94      9.07 o 
  -4  19   3        1.02        3.74      9.30 o 
  -3  19   3        7.03        0.34      9.06 o 
  -2  19   3        0.86        2.89      7.81 o 
  -1  19   3       21.37       14.25      7.95 o 
   0  19   3       18.21       18.43      8.48 o 
   1  19   3       10.38        5.28     11.22 o 
   2  19   3       32.03       28.66      8.01 o 
   3  19   3        6.23        0.58     12.57 o 
   4  19   3        2.73       15.68     11.14 o 
   5  19   3       33.69       37.20     13.50 o 
   6  19   3        6.19        7.65     12.55 o 
  -7  20   3        3.25        0.08     20.64 o 
  -6  20   3        7.13       38.45     15.87 o 
  -5  20   3        1.08       -6.79     10.14 o 
  -4  20   3        0.25       -3.83      9.45 o 
  -3  20   3        1.64        4.80     12.81 o 
  -2  20   3        6.03        2.91      8.44 o 
  -1  20   3       17.42        2.38      7.96 o 
   0  20   3        0.79       -7.96      8.13 o 
   1  20   3       23.64       14.24     10.13 o 
   2  20   3       56.65       43.35     15.66 o 
   3  20   3        4.37       24.99     12.51 o 
   4  20   3        1.64       13.99     12.17 o 
   5  20   3        0.04       -1.30     16.73 o 
  -6  21   3        3.49       13.88     29.21 o 
  -5  21   3        0.06       49.25     21.97 o 
  -4  21   3       23.75       15.15     10.56 o 
  -3  21   3       26.03       24.38     12.74 o 
  -2  21   3        7.61       18.80      9.64 o 
  -1  21   3        0.07       -8.78      8.78 o 
   0  21   3       36.26       40.26     12.79 o 
   1  21   3        1.34       -3.00     15.90 o 
   2  21   3        6.65       -2.66     11.31 o 
   3  21   3        0.45      -11.72     11.72 o 
   4  21   3        2.36       -8.72     16.74 o 
   5  21   3        0.92       -1.46     13.34 o 
  -5  22   3        9.29       -0.10     16.29 o 
  -4  22   3        9.15        3.66     11.10 o 
  -3  22   3        7.98       26.27     11.63 o 
  -2  22   3        6.84      -13.52     13.52 o 
  -1  22   3       13.42       11.17     13.82 o 
   0  22   3        7.03        4.57      9.52 o 
   1  22   3       20.11       34.50     13.68 o 
   2  22   3        9.78       43.14     13.14 o 
   3  22   3        2.53       26.69     13.22 o 
   4  22   3        6.97        0.31     13.18 o 
  -4  23   3        0.35       19.74     23.93 o 
  -3  23   3        0.13      -10.35     10.35 o 
  -2  23   3       11.72       30.56     13.55 o 
  -1  23   3        1.16        1.87     19.98 o 
   0  23   3       25.57       35.34     11.82 o 
   1  23   3        4.93        8.33     11.53 o 
   2  23   3       13.49       -9.09     13.61 o 
   3  23   3        0.56        6.08     22.14 o 
  -3  24   3        0.59       29.34     15.95 o 
  -2  24   3       12.21        7.64     10.88 o 
  -1  24   3       15.58        0.83     10.83 o 
   0  24   3        2.24       11.55     10.58 o 
   1  24   3       11.08       18.99     13.37 o 
   2  24   3        6.26       25.27     14.02 o 
 -10   0   4        0.05       -4.72     16.38 o 
  -8   0   4       34.68       21.62     14.97 o 
  -6   0   4       57.48       66.49     20.66 o 
  -4   0   4       20.16       11.59      4.50 o 
  -2   0   4       53.63       25.97     12.66 o 
   0   0   4      529.01      513.35     23.17 o 
   2   0   4     5335.78     6187.30    126.59 o 
   4   0   4       65.18       62.50     15.26 o 
   6   0   4      880.44      930.56     62.44 o 
   8   0   4      113.84      120.05     24.90 o 
  10   0   4        2.98      -17.24     21.49 o 
 -11   1   4       23.97        4.07     13.21 o 
 -10   1   4        0.64        0.86     16.07 o 
  -9   1   4        0.79       17.81      9.46 o 
  -8   1   4        9.80        5.08      8.50 o 
  -7   1   4       25.04       42.41     12.75 o 
  -6   1   4       46.31       50.90     18.52 o 
  -5   1   4       27.34       27.40      6.00 o 
  -4   1   4        8.50        6.52      3.06 o 
  -3   1   4      498.43      551.98     15.45 o 
  -2   1   4      218.84      216.47      8.57 o 
  -1   1   4       94.59      119.41     10.61 o 
   0   1   4      339.88      369.77     14.17 o 
   1   1   4     1608.98     1563.67     33.46 o 
   2   1   4      289.71      300.64     19.48 o 
   3   1   4        0.02       -3.33      3.33 o 
   4   1   4      447.99      485.82     28.85 o 
   5   1   4        2.66       -2.85      5.15 o 
   6   1   4       79.80       57.41     11.29 o 
   7   1   4      169.49      154.37     18.70 o 
   8   1   4        0.02        9.89      9.42 o 
   9   1   4       14.33       13.62      9.96 o 
  10   1   4       16.26        5.04     16.67 o 
 -11   2   4        0.06       -9.74     13.54 o 
 -10   2   4        0.01       10.06      9.07 o 
  -9   2   4       20.47       19.33      7.34 o 
  -8   2   4       19.28       20.77      6.03 o 
  -7   2   4      180.88      205.89     23.72 o 
  -6   2   4       87.10       96.01     12.78 o 
  -5   2   4      767.02      801.23     27.57 o 
  -4   2   4       28.35       30.68      6.18 o 
  -3   2   4      133.13      118.56      9.94 o 
  -2   2   4      366.70      394.21     19.54 o 
  -1   2   4        0.02       -2.55      3.15 o 
   0   2   4     2022.02     2072.38     33.00 o 
   1   2   4       55.77       57.80      8.14 o 
   2   2   4     1045.64     1131.48     32.07 o 
   3   2   4      460.00      461.51     25.55 o 
   4   2   4       28.08       15.80      5.74 o 
   5   2   4      398.41      416.41     29.21 o 
   6   2   4      496.80      548.21     35.96 o 
   7   2   4       65.92       59.75     10.70 o 
   8   2   4       76.37       99.13     18.18 o 
   9   2   4        5.34      -18.68     18.68 o 
  10   2   4        0.69       12.61     17.13 o 
 -11   3   4       12.23       33.87     11.65 o 
 -10   3   4        0.79       11.49      9.76 o 
  -9   3   4        0.72       -7.43      8.80 o 
  -8   3   4      215.38      199.41     19.84 o 
  -7   3   4      266.88      273.49     20.91 o 
  -6   3   4       87.58       71.55     10.74 o 
  -5   3   4        6.48        9.55      4.78 o 
  -4   3   4      759.61      801.01     28.43 o 
  -3   3   4      444.28      470.40     17.77 o 
  -2   3   4     2721.45     2761.93     52.21 o 
  -1   3   4      489.04      452.86     21.48 o 
   0   3   4      979.02      893.11     24.54 o 
   1   3   4     1949.89     2046.32     39.63 o 
   2   3   4      679.45      662.30     25.41 o 
   3   3   4      178.88      139.55     11.16 o 
   4   3   4        0.31       -3.96      3.96 o 
   5   3   4       11.97        8.29      7.06 o 
   6   3   4      841.11      855.37     43.20 o 
   7   3   4       40.35       34.05      9.29 o 
   8   3   4        9.68       27.88     10.63 o 
   9   3   4       52.18       58.39     16.49 o 
 -11   4   4        0.25       14.33     14.99 o 
 -10   4   4       11.57        9.07      9.45 o 
  -9   4   4       41.34       34.53      8.03 o 
  -8   4   4       40.57       32.40      7.55 o 
  -7   4   4      155.88      141.44     14.05 o 
  -6   4   4      200.28      177.57     15.38 o 
  -5   4   4      606.12      609.10     28.53 o 
  -4   4   4       64.37       63.15      9.63 o 
  -3   4   4        3.96        5.20      3.45 o 
  -2   4   4      144.59      126.68     11.84 o 
  -1   4   4      900.71      866.00     19.08 o 
   0   4   4      250.44      246.18     14.33 o 
   1   4   4     1270.22     1303.99     24.86 o 
   2   4   4     1688.50     1803.20     33.94 o 
   3   4   4      144.86      148.98     10.07 o 
   4   4   4       86.18       77.02     11.80 o 
   5   4   4        1.61        6.10      4.95 o 
   6   4   4       10.34        2.68      5.46 o 
   7   4   4       13.66        4.83      9.54 o 
   8   4   4       30.46       21.01     11.06 o 
   9   4   4       19.70       23.36     12.42 o 
 -11   5   4        0.19        6.77     19.90 o 
 -10   5   4       39.08       64.52     13.48 o 
  -9   5   4        4.14        4.51      6.84 o 
  -8   5   4      183.60      177.58     18.90 o 
  -7   5   4      252.86      234.71     21.87 o 
  -6   5   4      196.65      212.51     18.96 o 
  -5   5   4       14.52        9.54      5.89 o 
  -4   5   4        8.74        7.46      3.82 o 
  -3   5   4        0.60       -3.80      3.80 o 
  -2   5   4      608.98      605.49     18.08 o 
  -1   5   4      258.65      253.27     12.16 o 
   0   5   4      368.23      375.88     15.85 o 
   1   5   4      431.28      432.02     15.37 o 
   2   5   4      226.04      219.34     12.94 o 
   3   5   4        0.29        7.31      5.04 o 
   4   5   4      155.63      174.77     18.24 o 
   5   5   4      394.44      393.28     28.83 o 
   6   5   4      539.69      606.15     47.04 o 
   7   5   4       97.92       87.66     27.55 o 
   8   5   4        1.24        8.46      9.52 o 
   9   5   4        4.64        4.62     11.08 o 
 -11   6   4        9.05       15.65     15.46 o 
 -10   6   4       10.25       16.90     11.12 o 
  -9   6   4        0.02       -0.29      8.88 o 
  -8   6   4       39.21       44.80      9.67 o 
  -7   6   4      254.68      285.92     28.16 o 
  -6   6   4      337.57      350.76     29.64 o 
  -5   6   4       27.45       24.66      6.31 o 
  -4   6   4      702.54      711.43     26.01 o 
  -3   6   4     1112.81     1157.82     30.54 o 
  -2   6   4        0.51        3.43      3.01 o 
  -1   6   4      434.15      402.88     16.30 o 
   0   6   4       38.02       41.56      6.41 o 
   1   6   4     3083.40     3505.18     49.07 o 
   2   6   4     1071.74     1106.32     25.40 o 
   3   6   4       83.37       93.61     10.52 o 
   4   6   4        7.03        5.21      4.69 o 
   5   6   4      227.09      233.31     22.34 o 
   6   6   4      466.81      508.69     44.22 o 
   7   6   4       51.46       43.90     12.76 o 
   8   6   4      103.25       85.66     23.23 o 
   9   6   4        0.71       -4.39     10.68 o 
 -11   7   4        7.65        3.93     21.76 o 
 -10   7   4      127.10      126.67     41.42 o 
  -9   7   4       20.42       35.55     10.38 o 
  -8   7   4       26.49       16.65      8.27 o 
  -7   7   4        8.82       -1.13      6.42 o 
  -6   7   4       34.57       34.97      8.07 o 
  -5   7   4        0.67       -1.56      4.44 o 
  -4   7   4      429.45      438.28     22.95 o 
  -3   7   4      914.74      971.25     32.75 o 
  -2   7   4      523.91      527.06     19.73 o 
  -1   7   4       65.10       73.46      8.38 o 
   0   7   4       20.21       20.12      4.95 o 
   1   7   4      208.84      228.45     15.29 o 
   2   7   4      153.53      127.09     11.52 o 
   3   7   4      402.10      437.64     23.62 o 
   4   7   4       22.77       25.59      5.70 o 
   5   7   4       90.67       95.14     14.93 o 
   6   7   4       96.01      117.15     18.15 o 
   7   7   4       79.46       84.95     15.42 o 
   8   7   4       48.37       28.06     20.55 o 
   9   7   4        1.30       21.82     11.12 o 
 -10   8   4        0.25        6.73     20.14 o 
  -9   8   4        2.46       -8.72     12.71 o 
  -8   8   4        1.14       -5.49      8.92 o 
  -7   8   4       74.54       89.24     15.01 o 
  -6   8   4       10.44       14.34      6.53 o 
  -5   8   4       99.39       95.56     15.18 o 
  -4   8   4      199.64      202.18     17.44 o 
  -3   8   4      882.82      898.85     28.49 o 
  -2   8   4      490.32      501.13     20.69 o 
  -1   8   4       61.34       56.17      7.99 o 
   0   8   4      271.03      292.66     17.27 o 
   1   8   4      224.55      222.18     15.82 o 
   2   8   4        4.99        4.41      3.53 o 
   3   8   4       45.24       48.39      7.86 o 
   4   8   4       27.37       20.61      5.23 o 
   5   8   4       53.23       42.32     10.27 o 
   6   8   4       18.06        8.20      7.46 o 
   7   8   4        6.39       23.22      9.92 o 
   8   8   4       25.42       32.69     12.12 o 
   9   8   4        1.12       -8.93     10.39 o 
 -10   9   4        0.06        5.00     18.55 o 
  -9   9   4       45.03       77.12     20.16 o 
  -8   9   4        0.81        4.01      7.99 o 
  -7   9   4       54.28       32.73     22.51 o 
  -6   9   4        2.60        7.57      8.99 o 
  -5   9   4        3.28       -2.81      5.28 o 
  -4   9   4      328.30      385.89     22.69 o 
  -3   9   4      152.82      150.00     14.47 o 
  -2   9   4      318.48      351.44     19.35 o 
  -1   9   4      150.65      161.58     13.66 o 
   0   9   4      762.72      796.99     26.10 o 
   1   9   4        7.44        9.40      4.22 o 
   2   9   4       25.30       18.96      5.18 o 
   3   9   4        8.17       -3.01      4.13 o 
   4   9   4      221.15      195.52     20.39 o 
   5   9   4      241.90      224.59     24.31 o 
   6   9   4       10.62       -0.89      7.46 o 
   7   9   4       15.52       12.57      8.55 o 
   8   9   4        4.82       -9.14      9.14 o 
   9   9   4        0.00        7.61     11.05 o 
 -10  10   4        7.45       23.80     23.59 o 
  -9  10   4      119.89      105.92     22.07 o 
  -8  10   4       10.69        6.99     11.85 o 
  -7  10   4       19.44       16.55      7.99 o 
  -6  10   4        0.78       -4.89     13.86 o 
  -5  10   4        4.92       -1.35      5.32 o 
  -4  10   4      147.28      108.99     15.23 o 
  -3  10   4        4.67        7.18      4.75 o 
  -2  10   4       75.45       65.79      8.89 o 
  -1  10   4      443.03      482.15     22.72 o 
   0  10   4      327.36      327.86     19.66 o 
   1  10   4        2.44        4.66      4.24 o 
   2  10   4       84.78       85.46     10.18 o 
   3  10   4        9.73        1.21      6.02 o 
   4  10   4        2.29       -6.01      6.01 o 
   5  10   4       33.21       34.06     13.26 o 
   6  10   4        7.99       14.80      7.66 o 
   7  10   4       70.11       69.94     13.52 o 
   8  10   4       29.33       19.07     11.81 o 
   9  10   4        0.91      -12.39     20.37 o 
 -10  11   4        0.38        2.66     21.42 o 
  -9  11   4       19.48       23.75     19.66 o 
  -8  11   4       88.58       68.35     16.11 o 
  -7  11   4       42.94       46.40     11.38 o 
  -6  11   4       60.75       70.92     12.95 o 
  -5  11   4        5.07       -1.45      5.66 o 
  -4  11   4      206.13      211.09     25.42 o 
  -3  11   4       60.58       62.25     11.75 o 
  -2  11   4       79.24       75.27     11.11 o 
  -1  11   4       26.50       15.31      5.05 o 
   0  11   4        1.18        0.29      3.73 o 
   1  11   4      167.79      177.98     15.27 o 
   2  11   4       23.11       22.60      5.58 o 
   3  11   4       84.00       75.57     13.81 o 
   4  11   4        0.75       16.85      7.00 o 
   5  11   4        3.37        9.46      6.85 o 
   6  11   4       24.81       20.97      9.18 o 
   7  11   4        1.65       -2.39     12.78 o 
   8  11   4        0.00        8.47      9.84 o 
 -10  12   4        8.81        4.38     19.55 o 
  -9  12   4        2.42       11.46     17.07 o 
  -8  12   4      127.90      176.63     30.54 o 
  -7  12   4       37.77       50.16     13.68 o 
  -6  12   4       11.64       22.93      7.95 o 
  -5  12   4        6.44       -2.88      8.77 o 
  -4  12   4        7.71       -5.47      5.47 o 
  -3  12   4       15.33       10.11      6.58 o 
  -2  12   4      609.82      616.37     28.97 o 
  -1  12   4       42.61       35.49      9.87 o 
   0  12   4        8.89        3.41      5.25 o 
   1  12   4       50.35       49.47      8.33 o 
   2  12   4       51.92       52.31      8.69 o 
   3  12   4        9.58       14.11      6.47 o 
   4  12   4       87.93       62.26     13.36 o 
   5  12   4        1.00        6.06     14.29 o 
   6  12   4        2.74        8.95     12.09 o 
   7  12   4        1.03       22.37     11.66 o 
   8  12   4        0.06       -2.88     19.77 o 
  -9  13   4        4.63       -4.98     12.12 o 
  -8  13   4       22.91       14.64     11.66 o 
  -7  13   4       11.25       12.35      9.86 o 
  -6  13   4       73.49       36.04      9.44 o 
  -5  13   4       10.83       -1.44      7.43 o 
  -4  13   4       44.71       30.30      9.34 o 
  -3  13   4       33.51       43.62     10.11 o 
  -2  13   4        0.55       -4.77      5.64 o 
  -1  13   4        2.37       -4.21      4.21 o 
   0  13   4      619.37      635.88     28.75 o 
   1  13   4      109.46      126.67     13.23 o 
   2  13   4       10.78        8.15      5.48 o 
   3  13   4       60.56       54.82     11.85 o 
   4  13   4        1.59       -3.85      6.88 o 
   5  13   4        0.02       -7.12      7.12 o 
   6  13   4       13.87       13.16      8.77 o 
   7  13   4       10.01        8.02     11.76 o 
   8  13   4        5.91       26.53     12.35 o 
  -9  14   4       15.06      -13.17     14.44 o 
  -8  14   4       15.30       23.58     12.55 o 
  -7  14   4       29.27       24.98     11.59 o 
  -6  14   4      124.47      149.92     27.25 o 
  -5  14   4      313.93      424.35     36.94 o 
  -4  14   4       28.10       46.45     10.84 o 
  -3  14   4        0.01        2.85      6.61 o 
  -2  14   4        0.02       -3.26      5.66 o 
  -1  14   4      173.05      204.36     17.41 o 
   0  14   4      340.94      342.71     23.12 o 
   1  14   4      167.75      160.95     17.39 o 
   2  14   4      188.28      169.82     18.21 o 
   3  14   4        1.58        8.23      8.53 o 
   4  14   4       22.87       12.07     10.54 o 
   5  14   4        4.21       -7.83      7.83 o 
   6  14   4        1.20        4.93      9.30 o 
   7  14   4        5.00       35.26     13.63 o 
   8  14   4       11.19       -1.51     12.50 o 
  -9  15   4        2.60      -13.98     17.09 o 
  -8  15   4       20.59       31.31     18.43 o 
  -7  15   4        4.29       -9.45     14.98 o 
  -6  15   4       78.26       73.20     19.43 o 
  -5  15   4       79.07       96.50     20.76 o 
  -4  15   4      158.45      167.22     21.81 o 
  -3  15   4       10.58        4.39      7.72 o 
  -2  15   4      107.49      131.73     19.46 o 
  -1  15   4       79.55       92.52     13.74 o 
   0  15   4      140.43      130.52     13.88 o 
   1  15   4        2.85       -2.12      5.12 o 
   2  15   4       12.75        9.63      5.69 o 
   3  15   4        2.94        5.13      9.43 o 
   4  15   4        0.22        6.75      8.44 o 
   5  15   4        1.09       15.82      9.60 o 
   6  15   4       32.45       38.26     14.61 o 
   7  15   4        2.38        0.78     15.57 o 
  -8  16   4       12.30        0.24     23.97 o 
  -7  16   4        2.79      -11.34     11.34 o 
  -6  16   4        7.36       22.54     11.80 o 
  -5  16   4      140.64      120.32     23.62 o 
  -4  16   4        3.43        4.91      7.31 o 
  -3  16   4        2.95       -5.35      6.92 o 
  -2  16   4        8.06       14.21      7.93 o 
  -1  16   4       11.94        6.57      6.58 o 
   0  16   4      156.10      166.88     18.63 o 
   1  16   4      144.32      150.36     17.26 o 
   2  16   4       89.03       91.89     13.10 o 
   3  16   4        0.05       -1.60      6.69 o 
   4  16   4        9.57        6.39     12.31 o 
   5  16   4        1.06       -6.58      8.22 o 
   6  16   4        3.97       14.98     11.27 o 
   7  16   4       19.11       11.42     12.47 o 
  -8  17   4        5.82        0.02     15.31 o 
  -7  17   4        0.00      -11.78     11.78 o 
  -6  17   4        3.13       28.92     13.07 o 
  -5  17   4        3.81       18.78     10.87 o 
  -4  17   4       11.62       12.78     31.13 o 
  -3  17   4        0.29       -6.96      6.96 o 
  -2  17   4        7.06       13.05      8.82 o 
  -1  17   4       24.16       35.34      9.96 o 
   0  17   4      103.51       93.77     17.22 o 
   1  17   4        2.12        6.54      6.64 o 
   2  17   4        4.56        6.60      8.08 o 
   3  17   4       11.49       21.01      7.84 o 
   4  17   4       12.94       27.89     10.68 o 
   5  17   4        2.52        6.99      9.49 o 
   6  17   4       46.80       65.11     27.08 o 
  -7  18   4        3.64      -12.36     12.36 o 
  -6  18   4        0.09       23.15     13.73 o 
  -5  18   4        2.82       -1.85     11.14 o 
  -4  18   4        5.70       15.21     11.07 o 
  -3  18   4       21.65        1.01     10.79 o 
  -2  18   4        0.05      -13.17     13.17 o 
  -1  18   4        0.09       -3.60      6.55 o 
   0  18   4       44.09       40.05     11.06 o 
   1  18   4        0.69        3.90     11.11 o 
   2  18   4        7.17        7.28      7.71 o 
   3  18   4       44.65       45.41     11.32 o 
   4  18   4       13.72       14.77     10.54 o 
   5  18   4        0.00       -9.84      9.84 o 
   6  18   4        8.66       -0.83     18.11 o 
  -7  19   4        0.03      -11.01     14.29 o 
  -6  19   4        4.22       25.54     16.86 o 
  -5  19   4        0.00       21.96     13.68 o 
  -4  19   4        3.61       12.83     29.04 o 
  -3  19   4        4.10       -4.24     10.93 o 
  -2  19   4        0.28        2.15      8.94 o 
  -1  19   4        1.67        7.37      8.15 o 
   0  19   4       46.44       47.83     11.70 o 
   1  19   4        0.40       -8.73     13.19 o 
   2  19   4        2.38       -1.69      9.21 o 
   3  19   4        0.73        6.35     13.04 o 
   4  19   4        8.39       21.31      9.85 o 
   5  19   4        0.22       -1.52     11.01 o 
  -6  20   4        6.50        7.06     16.32 o 
  -5  20   4       16.64       30.12     15.25 o 
  -4  20   4       17.42       22.19     25.30 o 
  -3  20   4        1.42       10.04     19.02 o 
  -2  20   4        5.27        2.97     10.42 o 
  -1  20   4        0.63       -3.94      7.72 o 
   0  20   4        0.29        2.31      8.47 o 
   1  20   4        4.70       12.52     16.91 o 
   2  20   4        5.36       12.36     11.48 o 
   3  20   4        0.67        3.20     10.46 o 
   4  20   4        1.89       14.13     16.18 o 
   5  20   4        0.53       -7.10     14.53 o 
  -6  21   4        0.65       18.38     17.20 o 
  -5  21   4        0.49       -2.98     15.43 o 
  -4  21   4        0.62       -6.86     19.23 o 
  -3  21   4        1.32        9.80     12.71 o 
  -2  21   4        2.53       13.08     11.17 o 
  -1  21   4        0.02        5.40     12.71 o 
   0  21   4       97.65       94.60     17.09 o 
   1  21   4        4.14       17.28     10.81 o 
   2  21   4        2.37        0.56     28.99 o 
   3  21   4        2.44       45.43     81.99 o 
   4  21   4        0.81        7.17     12.50 o 
  -5  22   4        4.56       14.21     15.57 o 
  -4  22   4        5.99      -13.90     13.90 o 
  -3  22   4        1.93       13.17     31.42 o 
  -2  22   4       56.31       66.55     18.90 o 
  -1  22   4       15.93       14.46     19.26 o 
   0  22   4       19.29       16.52     20.74 o 
   1  22   4        2.71      -10.07     10.07 o 
   2  22   4        6.48        8.05     14.69 o 
   3  22   4        4.76       25.73     15.41 o 
  -4  23   4       10.95      -17.86     17.86 o 
  -3  23   4       12.11       17.21     29.11 o 
  -2  23   4        0.01        1.85     12.11 o 
  -1  23   4       14.95        8.95     14.42 o 
   0  23   4        2.19       18.04     14.72 o 
   1  23   4        0.39        7.22     12.72 o 
   2  23   4        2.64       12.76     19.38 o 
  -1  24   4        2.21        4.04     13.19 o 
   0  24   4        3.40        2.08     13.13 o 
  -7   0   5     1005.15     1112.73     46.21 o 
  -5   0   5      278.80      297.11     21.56 o 
  -3   0   5     1394.59     1528.95     47.97 o 
  -1   0   5       59.55       49.73      7.63 o 
   1   0   5     1082.21     1174.99     44.34 o 
   3   0   5        7.51        4.85      9.24 o 
   5   0   5       22.18       19.57     14.54 o 
   7   0   5        0.17       -4.39      9.37 o 
   9   0   5        5.75       11.11     22.83 o 
  -9   1   5       16.26       29.97      7.51 o 
  -8   1   5      455.24      525.77     33.29 o 
  -7   1   5      352.99      375.12     24.40 o 
  -6   1   5      128.53      114.68     12.37 o 
  -5   1   5      180.04      195.24     15.63 o 
  -4   1   5        8.39        6.68      3.99 o 
  -3   1   5       21.17       19.50      3.87 o 
  -2   1   5      224.25      202.74     16.65 o 
  -1   1   5        2.18        0.05      3.58 o 
   0   1   5      578.04      601.97     19.54 o 
   1   1   5     1191.34     1340.44     33.55 o 
   2   1   5       76.21       83.87     11.04 o 
   3   1   5      224.64      249.85     20.70 o 
   4   1   5      702.69      702.46     35.51 o 
   5   1   5       28.52       34.28      7.55 o 
   6   1   5      552.04      534.74     37.09 o 
   7   1   5       10.30        1.76      7.05 o 
   8   1   5        8.87       13.73     10.15 o 
   9   1   5        5.53       -5.21     10.55 o 
  -9   2   5       25.22       19.04      8.19 o 
  -8   2   5       19.38       21.83      5.96 o 
  -7   2   5      967.48     1113.19     39.38 o 
  -6   2   5       70.63       53.47      8.14 o 
  -5   2   5       37.79       45.73      7.90 o 
  -4   2   5      390.46      393.25     26.20 o 
  -3   2   5       35.37       34.54      6.47 o 
  -2   2   5     1632.32     1636.78     39.89 o 
  -1   2   5      946.22      992.81     35.39 o 
   0   2   5      105.15       91.04      9.11 o 
   1   2   5       41.21       31.56      6.86 o 
   2   2   5      110.55      108.94     12.99 o 
   3   2   5       12.11        5.56      5.85 o 
   4   2   5       96.92       98.54     13.41 o 
   5   2   5        1.40       -6.31      7.12 o 
   6   2   5       10.57       11.22      6.32 o 
   7   2   5        0.57        4.57      6.65 o 
   8   2   5        5.98       -0.77      9.24 o 
   9   2   5        0.65      -10.47     10.47 o 
  -9   3   5       36.17        7.67      9.44 o 
  -8   3   5        5.22       -3.94      6.63 o 
  -7   3   5      594.71      625.36     32.81 o 
  -6   3   5       84.18       70.35     12.72 o 
  -5   3   5        8.81        9.88      4.47 o 
  -4   3   5        6.57        4.37      3.52 o 
  -3   3   5      491.73      549.95     12.98 o 
  -2   3   5       30.96       25.58      7.87 o 
  -1   3   5       38.06       29.78      7.35 o 
   0   3   5      331.89      323.81     12.18 o 
   1   3   5      261.66      250.02     17.54 o 
   2   3   5        1.08       -3.78      4.19 o 
   3   3   5       79.02       90.37     16.17 o 
   4   3   5      142.45      137.73     17.07 o 
   5   3   5        3.00        0.24      5.24 o 
   6   3   5       18.31        9.76      6.69 o 
   7   3   5       30.76       50.66     12.37 o 
   8   3   5        1.17        7.14     11.00 o 
   9   3   5        0.23        0.79     12.26 o 
 -10   4   5       21.63       15.97     14.36 o 
  -9   4   5       37.94       34.27      9.24 o 
  -8   4   5       71.58       91.06     15.39 o 
  -7   4   5      168.81      164.19     21.15 o 
  -6   4   5       45.01       46.88      8.88 o 
  -5   4   5        1.45       -1.45      3.88 o 
  -4   4   5       42.33       40.62      6.93 o 
  -3   4   5      625.14      652.27     19.07 o 
  -2   4   5     2537.55     2729.08     58.33 o 
  -1   4   5      237.42      221.35     19.57 o 
   0   4   5      333.29      344.52     17.28 o 
   1   4   5       48.78       57.61      7.34 o 
   2   4   5      129.38      164.32     13.36 o 
   3   4   5      291.20      296.58     23.32 o 
   4   4   5        1.08       -4.57      4.80 o 
   5   4   5       57.58       60.07     10.93 o 
   6   4   5       63.03       58.88     13.75 o 
   7   4   5      177.47      224.05     29.52 o 
   8   4   5       10.13        4.41     18.19 o 
   9   4   5        0.00        2.87     14.01 o 
 -10   5   5        0.52       -0.86     17.11 o 
  -9   5   5       23.34       27.60     11.68 o 
  -8   5   5       44.51       60.18     15.54 o 
  -7   5   5       78.62       67.12     13.64 o 
  -6   5   5       66.97       66.87     13.43 o 
  -5   5   5        3.41        4.43      4.67 o 
  -4   5   5        6.68        3.09      3.67 o 
  -3   5   5       52.14       59.67      7.24 o 
  -2   5   5        5.41       10.70      6.60 o 
  -1   5   5       20.71       21.23      4.00 o 
   0   5   5     1794.65     1803.84     37.20 o 
   1   5   5     1561.28     1692.47     30.80 o 
   2   5   5      140.72      133.22     10.76 o 
   3   5   5      114.34      118.10     13.95 o 
   4   5   5       11.36       14.58      5.64 o 
   5   5   5        0.11        2.11      5.38 o 
   6   5   5       24.95       23.49      9.73 o 
   7   5   5       52.84       42.44     18.76 o 
   8   5   5        8.05       14.29     10.58 o 
   9   5   5        3.92        6.04     11.33 o 
 -10   6   5        4.47        6.00     33.57 o 
  -9   6   5       48.85       37.35     12.37 o 
  -8   6   5      120.09      129.28     23.26 o 
  -7   6   5      195.58      215.69     31.19 o 
  -6   6   5        6.90        4.46      6.30 o 
  -5   6   5      938.17      846.65     48.17 o 
  -4   6   5      405.05      428.24     20.08 o 
  -3   6   5       76.21       95.03      9.45 o 
  -2   6   5      744.92      754.56     20.48 o 
  -1   6   5      337.88      343.20     15.19 o 
   0   6   5        0.10       -1.90      4.19 o 
   1   6   5       69.20       76.81     12.00 o 
   2   6   5       63.37       58.87      7.15 o 
   3   6   5      137.31      132.08     14.16 o 
   4   6   5      204.20      210.70     18.57 o 
   5   6   5       75.84       65.69     13.49 o 
   6   6   5      212.78      232.47     31.17 o 
   7   6   5       61.33       76.27     15.83 o 
   8   6   5       10.50       14.25     14.47 o 
   9   6   5        6.96       14.08     12.38 o 
 -10   7   5        2.40       -1.28     11.49 o 
  -9   7   5       54.33       27.97     24.80 o 
  -8   7   5       32.77       27.12     22.18 o 
  -7   7   5       12.79        8.29      7.71 o 
  -6   7   5       53.64       52.04     14.71 o 
  -5   7   5       71.88       76.68     13.70 o 
  -4   7   5      216.10      248.47     21.03 o 
  -3   7   5       16.77       23.45      5.08 o 
  -2   7   5      648.25      690.80     22.38 o 
  -1   7   5      496.28      525.36     20.19 o 
   0   7   5        0.85       -1.15      3.44 o 
   1   7   5      641.37      687.05     24.56 o 
   2   7   5      289.48      342.41     19.66 o 
   3   7   5       21.00       20.50      6.18 o 
   4   7   5      105.72      105.93     12.46 o 
   5   7   5      142.29      155.39     19.80 o 
   6   7   5      519.63      588.50     43.55 o 
   7   7   5       41.16       55.77     12.64 o 
   8   7   5       11.93       29.38     11.67 o 
   9   7   5        1.80        8.82     18.22 o 
 -10   8   5        7.69        0.87     20.21 o 
  -9   8   5        3.17        1.21     18.18 o 
  -8   8   5        3.20       10.54      9.29 o 
  -7   8   5       55.77       48.98     14.40 o 
  -6   8   5       63.53       73.59     15.71 o 
  -5   8   5      325.07      345.96     86.60 o 
  -4   8   5        0.39        3.88      5.20 o 
  -3   8   5      157.19      164.43     13.45 o 
  -2   8   5       24.02       18.99      5.09 o 
  -1   8   5       46.77       45.55      6.96 o 
   0   8   5      210.20      180.04     14.18 o 
   1   8   5       11.40        6.15      3.95 o 
   2   8   5        2.17        5.89      4.36 o 
   3   8   5        2.18        7.12      4.51 o 
   4   8   5      230.43      215.63     19.32 o 
   5   8   5        0.46        1.58      6.36 o 
   6   8   5       71.84       73.49     13.30 o 
   7   8   5        1.53        0.63      8.72 o 
   8   8   5        1.13        1.07      9.74 o 
 -10   9   5        7.10       14.01     13.26 o 
  -9   9   5        3.36       -1.71     11.52 o 
  -8   9   5       16.88       33.49     10.86 o 
  -7   9   5       22.36       17.32     21.11 o 
  -6   9   5        0.26       -6.49      6.49 o 
  -5   9   5        1.70        6.85      7.92 o 
  -4   9   5        1.66       -4.08      5.47 o 
  -3   9   5       63.81       57.62     10.76 o 
  -2   9   5       13.48       15.10      5.11 o 
  -1   9   5       15.38       15.35      4.92 o 
   0   9   5      125.74      131.40     12.86 o 
   1   9   5        1.36       -3.64      3.64 o 
   2   9   5        7.28       -1.20      5.78 o 
   3   9   5      462.96      445.63     29.37 o 
   4   9   5       16.40        1.87      5.94 o 
   5   9   5      106.15      122.20     18.03 o 
   6   9   5      144.87      156.08     22.11 o 
   7   9   5      159.56      211.93     29.56 o 
   8   9   5        5.77       18.29     12.42 o 
 -10  10   5        0.04       -3.42     12.27 o 
  -9  10   5        1.85      -10.81     10.81 o 
  -8  10   5        6.26       17.98     10.22 o 
  -7  10   5       13.10       19.73     11.02 o 
  -6  10   5        9.10       10.86      8.02 o 
  -5  10   5      105.66       90.38     34.69 o 
  -4  10   5       56.18       50.77     16.04 o 
  -3  10   5      126.93      111.20     14.75 o 
  -2  10   5       14.93       22.57      5.85 o 
  -1  10   5        4.70        1.09      4.15 o 
   0  10   5        0.68       -3.92      3.92 o 
   1  10   5       22.42       20.38      5.59 o 
   2  10   5      145.66      140.16     13.67 o 
   3  10   5      147.80      116.24     16.86 o 
   4  10   5      300.25      325.16     33.31 o 
   5  10   5        0.12      -11.09     11.09 o 
   6  10   5       38.57       33.76     10.08 o 
   7  10   5       38.53       35.90     18.18 o 
   8  10   5        1.39       -5.71     10.69 o 
 -10  11   5        6.44       20.11     23.38 o 
  -9  11   5        2.44        9.05     11.70 o 
  -8  11   5       23.32       32.51     12.55 o 
  -7  11   5        0.04       -9.14      9.14 o 
  -6  11   5        9.36      -11.97     12.09 o 
  -5  11   5       33.44       43.50     12.25 o 
  -4  11   5       48.38       17.37     26.37 o 
  -3  11   5       72.97       59.87     15.07 o 
  -2  11   5      201.39      177.63     18.90 o 
  -1  11   5      101.77      115.79     12.30 o 
   0  11   5       13.92       21.12      6.23 o 
   1  11   5       40.82       35.48      6.82 o 
   2  11   5      207.62      199.00     16.38 o 
   3  11   5       12.67        7.10      6.52 o 
   4  11   5       17.88       23.70      9.95 o 
   5  11   5        0.40        8.81      7.67 o 
   6  11   5       30.27       28.19     10.02 o 
   7  11   5       11.65       -2.24     15.40 o 
   8  11   5        2.31        8.31     10.99 o 
  -9  12   5       17.27       48.02     19.81 o 
  -8  12   5        4.74       -8.63     25.71 o 
  -7  12   5       43.86       59.25     15.25 o 
  -6  12   5       33.66       34.39     14.40 o 
  -5  12   5       16.66       28.11     17.90 o 
  -4  12   5       22.99        9.38     19.95 o 
  -3  12   5        6.21        1.26      6.31 o 
  -2  12   5      349.89      364.95     27.18 o 
  -1  12   5      349.10      369.73     22.43 o 
   0  12   5      231.90      267.15     19.63 o 
   1  12   5       97.10      102.06     11.45 o 
   2  12   5       94.55      100.62     16.59 o 
   3  12   5        7.17        5.52      6.31 o 
   4  12   5        0.31       -5.14      7.12 o 
   5  12   5       13.65        1.55      8.13 o 
   6  12   5        0.09       11.19     12.15 o 
   7  12   5        1.25       25.73     11.58 o 
   8  12   5       24.16       32.17     14.63 o 
  -9  13   5        0.89       10.48     22.04 o 
  -8  13   5        0.49       31.08     43.66 o 
  -7  13   5        0.01       18.90     23.93 o 
  -6  13   5       37.27       29.49     16.43 o 
  -5  13   5        4.44        2.23      9.76 o 
  -4  13   5      121.06      133.94     25.15 o 
  -3  13   5      169.94      149.17     22.48 o 
  -2  13   5      280.41      294.98     24.77 o 
  -1  13   5       28.69        9.75      6.04 o 
   0  13   5      132.40      122.77     13.82 o 
   1  13   5       14.21       12.36      5.44 o 
   2  13   5      365.40      345.34     33.30 o 
   3  13   5       13.37       17.71      7.36 o 
   4  13   5       14.60       29.02     14.42 o 
   5  13   5       15.90       17.66     12.22 o 
   6  13   5        9.58       12.88     10.15 o 
   7  13   5        4.64        5.03     12.59 o 
  -9  14   5        0.00       -3.56     13.61 o 
  -8  14   5        2.47       20.77     13.08 o 
  -7  14   5       23.04       27.97     12.57 o 
  -6  14   5        2.17      -11.09     11.09 o 
  -5  14   5        2.09       -4.78      9.35 o 
  -4  14   5        1.68        2.16     21.69 o 
  -3  14   5        2.19       -2.33      6.95 o 
  -2  14   5      125.24      110.31     17.56 o 
  -1  14   5        8.53        5.81      5.43 o 
   0  14   5        7.37        8.78      4.60 o 
   1  14   5        8.60        6.66      5.24 o 
   2  14   5       42.69       29.88      8.14 o 
   3  14   5        0.20       -6.63      6.63 o 
   4  14   5        3.45        6.79     10.81 o 
   5  14   5        3.91        1.19      8.99 o 
   6  14   5       46.02       39.80     17.27 o 
   7  14   5        0.74        8.78     12.00 o 
  -8  15   5        3.36       -1.13     21.93 o 
  -7  15   5       31.06       27.16     16.36 o 
  -6  15   5       24.70       14.99     28.95 o 
  -5  15   5        0.14       -9.14      9.14 o 
  -4  15   5        4.47       -1.14     14.33 o 
  -3  15   5        2.60       -6.70      6.70 o 
  -2  15   5       15.32       15.40      8.86 o 
  -1  15   5      209.68      175.63     22.99 o 
   0  15   5      162.63      185.58     23.59 o 
   1  15   5       46.52       30.16      7.31 o 
   2  15   5      198.11      196.19     23.81 o 
   3  15   5       30.16       17.61      7.57 o 
   4  15   5        2.14       18.76      8.84 o 
   5  15   5        6.89       29.18     10.23 o 
   6  15   5        1.48        0.90     11.02 o 
   7  15   5       18.00       63.89     17.88 o 
  -8  16   5        3.68        8.61     15.28 o 
  -7  16   5        8.42        3.09     20.14 o 
  -6  16   5       36.80       17.34     14.43 o 
  -5  16   5        1.00       -2.62      8.97 o 
  -4  16   5       21.65       24.40     12.56 o 
  -3  16   5        0.10       -0.43      8.33 o 
  -2  16   5        8.49       16.42      9.41 o 
  -1  16   5       63.49       59.48     11.96 o 
   0  16   5        1.64       -3.70      9.72 o 
   1  16   5        0.20        4.37      6.58 o 
   2  16   5       23.52       25.19      9.30 o 
   3  16   5        2.19       -4.55     16.22 o 
   4  16   5       23.57       15.82     10.27 o 
   5  16   5        2.51        6.16     11.89 o 
   6  16   5        6.75       14.83     11.99 o 
  -8  17   5        0.07      -12.63     15.16 o 
  -7  17   5        9.59       15.47     13.46 o 
  -6  17   5       18.68       27.84     30.50 o 
  -5  17   5        3.61        8.32     11.50 o 
  -4  17   5        5.14       22.49     11.23 o 
  -3  17   5        9.12       29.66     10.14 o 
  -2  17   5        0.86        8.93      7.83 o 
  -1  17   5        2.63        4.29      9.51 o 
   0  17   5       14.29       29.60     12.06 o 
   1  17   5       67.81       62.04     11.28 o 
   2  17   5        2.43       -3.46      7.26 o 
   3  17   5        1.21       -8.01      8.01 o 
   4  17   5       54.05       64.92     13.87 o 
   5  17   5       52.12       45.59     15.75 o 
   6  17   5        1.05      -12.29     13.21 o 
  -7  18   5        5.69      -13.84     13.84 o 
  -6  18   5       15.04       13.81     14.19 o 
  -5  18   5        7.57       10.70     12.89 o 
  -4  18   5        2.08        0.32     19.04 o 
  -3  18   5        0.04       -4.84      8.27 o 
  -2  18   5       14.26       34.36     11.36 o 
  -1  18   5        7.48        9.18      9.20 o 
   0  18   5        0.05       14.15     21.23 o 
   1  18   5       63.90       68.52     12.20 o 
   2  18   5       58.28       50.28     15.29 o 
   3  18   5        5.90        3.44      9.35 o 
   4  18   5       71.58       79.57     16.81 o 
   5  18   5        6.05       -1.54     11.05 o 
  -7  19   5        3.77        8.03     16.41 o 
  -6  19   5        1.59       19.44     17.34 o 
  -5  19   5        3.37       11.82     12.89 o 
  -4  19   5        0.47        3.30     12.13 o 
  -3  19   5        1.91        3.23     11.31 o 
  -2  19   5       12.05        5.87     11.77 o 
  -1  19   5        3.31       -3.22      9.66 o 
   0  19   5       27.54       14.52     12.24 o 
   1  19   5       37.45       30.17     13.34 o 
   2  19   5        1.81        3.85     10.59 o 
   3  19   5        3.74       25.49     12.76 o 
   4  19   5       40.35       52.82     15.67 o 
   5  19   5        3.85        2.06     11.51 o 
  -6  20   5        6.09       -6.57     15.75 o 
  -5  20   5        0.30        2.46     12.47 o 
  -4  20   5        6.16       -8.44     12.08 o 
  -3  20   5        0.20       -0.99     15.07 o 
  -2  20   5       46.18       58.00     17.67 o 
  -1  20   5        1.10      -10.08     10.08 o 
   0  20   5       92.06       82.30     19.77 o 
   1  20   5        1.43        1.48     14.11 o 
   2  20   5        0.92      -11.76     17.59 o 
   3  20   5        2.76      -11.84     12.28 o 
   4  20   5       10.95       33.72     16.30 o 
  -5  21   5        1.87       -0.79     14.45 o 
  -4  21   5       29.47       21.93     13.59 o 
  -3  21   5       11.70       -0.43     12.92 o 
  -2  21   5       32.18       34.51     17.33 o 
  -1  21   5        3.96       18.69     14.64 o 
   0  21   5       15.75       40.46     17.07 o 
   1  21   5       11.81       30.63     19.62 o 
   2  21   5        3.60       -6.07     16.62 o 
   3  21   5        5.16      -15.69     21.93 o 
  -4  22   5        0.53        3.16     17.61 o 
  -3  22   5        0.31      -12.50     12.50 o 
  -2  22   5        5.55       31.30     13.73 o 
  -1  22   5        0.01      -16.27     21.05 o 
   0  22   5        0.26       14.44     12.68 o 
   1  22   5        0.29      -17.07     17.07 o 
   2  22   5        3.65       -5.59     21.45 o 
  -2  23   5        2.31        4.76     14.40 o 
  -1  23   5        0.27        5.20     12.31 o 
   0  23   5        3.10      -11.18     12.38 o 
  -8   0   6       35.93       43.35     17.83 o 
  -6   0   6       37.17       12.48     11.83 o 
  -4   0   6      845.28      898.17     79.74 o 
  -2   0   6      165.10      163.89     35.32 o 
   0   0   6       31.23       38.05      8.91 o 
   2   0   6      540.67      643.38     43.55 o 
   4   0   6       22.17        7.86     19.09 o 
   6   0   6        0.87       27.69     19.99 o 
   8   0   6        7.38       18.62     12.75 o 
 -10   1   6        6.86        4.21     16.07 o 
  -9   1   6      236.04      261.36     35.14 o 
  -8   1   6       66.30       85.83     23.56 o 
  -7   1   6      334.70      459.14     47.96 o 
  -6   1   6        1.36      -10.82     15.14 o 
  -5   1   6      109.18       94.76     21.54 o 
  -4   1   6      167.40      142.82     22.45 o 
  -3   1   6      574.89      615.14     53.78 o 
  -2   1   6        2.53        1.75      3.19 o 
  -1   1   6      104.67      111.21     12.23 o 
   0   1   6      135.44      146.53     12.00 o 
   1   1   6       17.56       15.36      5.49 o 
   2   1   6       20.80       26.53      8.03 o 
   3   1   6     1807.10     1998.35     52.87 o 
   4   1   6      132.18      125.30     16.04 o 
   5   1   6       47.39       47.41      8.79 o 
   6   1   6       34.76       19.95      7.20 o 
   7   1   6        7.86       13.15      8.28 o 
   8   1   6        4.09        5.12      9.77 o 
 -10   2   6        0.08       -0.18     11.47 o 
  -9   2   6       78.48       57.73     20.83 o 
  -8   2   6        3.81       -5.37      8.29 o 
  -7   2   6        5.53       22.55     10.24 o 
  -6   2   6        1.01        9.29      8.93 o 
  -5   2   6       10.76       21.00     11.29 o 
  -4   2   6      158.26      150.76     16.49 o 
  -3   2   6       96.67      112.94     15.35 o 
  -2   2   6        4.33        6.19      3.89 o 
  -1   2   6      235.98      267.29     20.09 o 
   0   2   6      140.52      151.77     13.19 o 
   1   2   6      152.60      175.83     15.61 o 
   2   2   6        3.36        8.00      5.47 o 
   3   2   6        0.71       -2.61      5.09 o 
   4   2   6       71.94       49.84     10.32 o 
   5   2   6      131.82      156.90     18.75 o 
   6   2   6        0.09        4.10      7.55 o 
   7   2   6       74.92       84.66     14.60 o 
   8   2   6        0.45       -2.59     10.08 o 
 -11   3   6        0.44       27.07     20.45 o 
 -10   3   6        0.56       21.69     11.39 o 
  -9   3   6       88.12      107.17     23.58 o 
  -8   3   6        0.91       10.66     16.12 o 
  -7   3   6       12.38       21.50      8.96 o 
  -6   3   6      178.21      178.51     32.18 o 
  -5   3   6       13.87       20.60      6.69 o 
  -4   3   6      132.89      129.14     16.21 o 
  -3   3   6      893.07      841.74     33.82 o 
  -2   3   6       63.73       67.07     10.94 o 
  -1   3   6        0.20       -2.76      4.99 o 
   0   3   6      133.99      142.95      9.40 o 
   1   3   6      485.74      510.41     24.02 o 
   2   3   6        3.84        2.74      6.28 o 
   3   3   6        3.62       -4.51      8.31 o 
   4   3   6      232.60      237.99     23.17 o 
   5   3   6        2.26        1.94      5.69 o 
   6   3   6       18.37       21.79      7.44 o 
   7   3   6        0.42       -8.55      8.55 o 
   8   3   6        0.84       12.19     10.59 o 
 -10   4   6        2.15       50.77     16.28 o 
  -9   4   6        0.23        5.14     14.31 o 
  -8   4   6        0.03        3.76      9.14 o 
  -7   4   6      243.43      328.45     39.87 o 
  -6   4   6       59.44       56.35     10.87 o 
  -5   4   6        8.06       11.27      8.77 o 
  -4   4   6       19.36       22.69      7.54 o 
  -3   4   6        0.51       -3.00      6.90 o 
  -2   4   6      627.10      623.33     30.77 o 
  -1   4   6      135.07      140.69     16.57 o 
   0   4   6       54.62       45.68      9.67 o 
   1   4   6       50.00       39.15      6.38 o 
   2   4   6       12.24        1.70      4.40 o 
   3   4   6      150.80      148.02     16.78 o 
   4   4   6       82.18       76.69     12.18 o 
   5   4   6       13.24        9.60      8.82 o 
   6   4   6        5.95       13.89     10.29 o 
   7   4   6        0.11        8.19     12.17 o 
   8   4   6        1.28        7.05      9.85 o 
 -10   5   6        3.37       12.97     15.76 o 
  -9   5   6        7.38      -12.48     14.28 o 
  -8   5   6        6.12      -12.11     12.11 o 
  -7   5   6      322.93      366.94     46.08 o 
  -6   5   6       62.11       65.80     12.25 o 
  -5   5   6       24.10       29.93      8.29 o 
  -4   5   6      297.72      307.20     26.23 o 
  -3   5   6        0.88        1.93      5.65 o 
  -2   5   6       65.97       65.16     11.69 o 
  -1   5   6      248.40      243.20     22.45 o 
   0   5   6      143.49      139.52     17.34 o 
   1   5   6      959.81      963.17     24.63 o 
   2   5   6      107.87      106.46     15.07 o 
   3   5   6       21.55       20.66      7.78 o 
   4   5   6       76.11       61.93     12.77 o 
   5   5   6      261.70      254.35     24.90 o 
   6   5   6        0.07        2.62      8.66 o 
   7   5   6       29.78       11.37     10.81 o 
   8   5   6       25.62       27.61     16.93 o 
 -10   6   6        8.15        2.86     16.45 o 
  -9   6   6       11.76       12.55     14.93 o 
  -8   6   6        7.73       10.48     11.31 o 
  -7   6   6      193.02      195.91     28.88 o 
  -6   6   6       34.20       45.29      8.69 o 
  -5   6   6       14.34        4.45      4.95 o 
  -4   6   6       88.21       63.25     15.53 o 
  -3   6   6       59.24       63.49     12.33 o 
  -2   6   6      367.24      405.61     29.23 o 
  -1   6   6      172.80      168.85     16.65 o 
   0   6   6       47.54       50.58      8.97 o 
   1   6   6       23.27       21.25      5.26 o 
   2   6   6      167.78      190.14     15.91 o 
   3   6   6      128.29      151.27     14.93 o 
   4   6   6       12.31        8.49      5.57 o 
   5   6   6       47.07       46.06     11.44 o 
   6   6   6        6.03      -10.04     10.04 o 
   7   6   6        2.45        8.31     13.17 o 
   8   6   6        3.27       16.07     10.75 o 
 -10   7   6        0.45      -13.73     17.07 o 
  -9   7   6       28.81       20.66     17.42 o 
  -8   7   6       42.42       47.97     20.66 o 
  -7   7   6      335.53      359.12     41.68 o 
  -6   7   6       76.01       78.42     15.34 o 
  -5   7   6       10.12       15.07      5.44 o 
  -4   7   6        1.55       -3.11      4.39 o 
  -3   7   6       16.79       18.07      6.29 o 
  -2   7   6      436.55      474.38     31.51 o 
  -1   7   6     1119.67     1154.42     38.26 o 
   0   7   6        2.78        1.87      7.20 o 
   1   7   6      135.58      106.77     11.39 o 
   2   7   6      734.63      826.43     35.23 o 
   3   7   6        1.18        3.80      4.24 o 
   4   7   6      451.22      459.43     29.31 o 
   5   7   6        5.97       -2.00      7.02 o 
   6   7   6      143.00      182.51     22.34 o 
   7   7   6        9.14       16.92      9.58 o 
   8   7   6       10.25       25.82     13.01 o 
 -10   8   6        1.16       -8.45     16.55 o 
  -9   8   6        1.91      -14.38     15.80 o 
  -8   8   6        1.55        6.06     10.28 o 
  -7   8   6      151.36      204.61     30.98 o 
  -6   8   6       34.79       44.14     10.10 o 
  -5   8   6        3.59       18.49      6.25 o 
  -4   8   6       38.08       34.35      8.71 o 
  -3   8   6      241.73      237.56     23.56 o 
  -2   8   6      194.93      192.73     19.19 o 
  -1   8   6       28.88       17.56      6.64 o 
   0   8   6        0.34       -0.48      4.83 o 
   1   8   6       33.09       30.64      7.00 o 
   2   8   6       18.99        4.71     11.69 o 
   3   8   6      129.57      160.13     15.90 o 
   4   8   6      244.19      252.47     24.64 o 
   5   8   6        0.31        2.04      8.04 o 
   6   8   6       10.82       17.71      8.92 o 
   7   8   6        9.66        5.71      9.69 o 
   8   8   6       32.68       59.11     19.56 o 
 -10   9   6        0.95        7.93     18.59 o 
  -9   9   6       22.46       41.42     21.42 o 
  -8   9   6       21.86       18.98     10.92 o 
  -7   9   6       75.95       71.41     15.08 o 
  -6   9   6       81.93      103.30     19.79 o 
  -5   9   6       10.20        5.22      7.97 o 
  -4   9   6        2.64       -1.26      6.00 o 
  -3   9   6       64.41       64.81     11.39 o 
  -2   9   6      110.76      108.13     13.78 o 
  -1   9   6       36.87       33.20      8.07 o 
   0   9   6        0.10        4.08      6.56 o 
   1   9   6       22.43       14.62      7.09 o 
   2   9   6        5.52       10.10      5.47 o 
   3   9   6       66.40       64.19     10.86 o 
   4   9   6      166.07      185.51     19.79 o 
   5   9   6      170.77      179.96     21.98 o 
   6   9   6       24.74       10.88      9.61 o 
   7   9   6        2.05        1.28     11.64 o 
   8   9   6       22.08       22.36     12.35 o 
 -10  10   6        4.25       28.66     20.18 o 
  -9  10   6        8.14       16.90     25.90 o 
  -8  10   6        1.15       18.52     14.48 o 
  -7  10   6        8.58       23.69     10.24 o 
  -6  10   6       29.06       41.11     13.00 o 
  -5  10   6        6.20       -7.35      7.35 o 
  -4  10   6       61.11       66.57     14.17 o 
  -3  10   6        4.02        6.79      7.32 o 
  -2  10   6      751.95      788.57     37.48 o 
  -1  10   6      100.37      121.15     15.40 o 
   0  10   6        1.05       -4.66      4.66 o 
   1  10   6      308.36      338.40     25.94 o 
   2  10   6       76.75       82.27     14.63 o 
   3  10   6      587.30      592.27     42.83 o 
   4  10   6       41.31       49.69     11.11 o 
   5  10   6      114.02       90.58     15.52 o 
   6  10   6        0.93        3.52      8.51 o 
   7  10   6       29.67       58.15     19.96 o 
  -9  11   6       54.62       46.02     14.68 o 
  -8  11   6       14.13       -6.80     10.38 o 
  -7  11   6        0.02       13.37     11.88 o 
  -6  11   6        2.33        7.82      7.94 o 
  -5  11   6       10.60       10.40      8.02 o 
  -4  11   6      164.60      181.40     24.64 o 
  -3  11   6       53.68       55.49     11.11 o 
  -2  11   6       31.87       21.12      6.84 o 
  -1  11   6       17.49       17.80      6.94 o 
   0  11   6        6.69        5.50      4.95 o 
   1  11   6       66.67       71.36     10.79 o 
   2  11   6        4.47        9.16      6.80 o 
   3  11   6       65.67       69.31     12.45 o 
   4  11   6       65.75       58.21     17.17 o 
   5  11   6       11.94        7.82      8.51 o 
   6  11   6        0.72        8.89     11.05 o 
   7  11   6       12.10       10.55     17.41 o 
  -9  12   6       23.06       37.65     14.69 o 
  -8  12   6        1.84      -11.25     11.25 o 
  -7  12   6        1.89      -13.02     13.02 o 
  -6  12   6       30.35       44.52     12.83 o 
  -5  12   6       33.27       23.87     10.26 o 
  -4  12   6       35.42       16.77     10.45 o 
  -3  12   6      204.27      156.47     29.74 o 
  -2  12   6       33.28       33.28      9.37 o 
  -1  12   6       93.50       97.24     13.03 o 
   0  12   6       22.68       12.06      5.75 o 
   1  12   6       32.61       35.25      7.49 o 
   2  12   6       37.96       36.25     11.38 o 
   3  12   6        5.24        8.57      8.55 o 
   4  12   6        0.29       -2.12     10.59 o 
   5  12   6       49.35       40.35     14.70 o 
   6  12   6      114.43      157.08     31.63 o 
   7  12   6      107.60      126.45     21.54 o 
  -9  13   6        0.05        9.03     14.26 o 
  -8  13   6        0.15       -7.04     11.47 o 
  -7  13   6       37.76       25.44     12.44 o 
  -6  13   6       13.44       -9.13      9.13 o 
  -5  13   6       63.72       96.39     16.65 o 
  -4  13   6       14.30       17.52      8.09 o 
  -3  13   6       11.85       10.39     10.52 o 
  -2  13   6        2.40        0.75      5.37 o 
  -1  13   6       74.59       89.62     14.36 o 
   0  13   6      230.56      220.48     21.64 o 
   1  13   6      219.73      228.20     22.16 o 
   2  13   6        0.87       -5.39      9.16 o 
   3  13   6        2.92        5.53     11.07 o 
   4  13   6       79.21       97.94     20.50 o 
   5  13   6        2.21        8.45      9.63 o 
   6  13   6        1.81        0.05     12.94 o 
   7  13   6       16.94       20.54     12.65 o 
  -8  14   6       30.20       37.90     22.92 o 
  -7  14   6       18.27       20.82     13.01 o 
  -6  14   6        4.04       20.31     12.23 o 
  -5  14   6        0.35       -6.47      9.06 o 
  -4  14   6        0.84        0.24     15.10 o 
  -3  14   6        9.00       -7.59      7.59 o 
  -2  14   6       66.98       70.26     12.91 o 
  -1  14   6      198.88      226.04     22.39 o 
   0  14   6        7.15        2.57      5.47 o 
   1  14   6      102.50      107.40     17.70 o 
   2  14   6        5.29       -4.03      8.66 o 
   3  14   6        0.03       15.40     13.16 o 
   4  14   6        0.00      -10.24     10.24 o 
   5  14   6        6.13       22.77     14.03 o 
   6  14   6       66.38       89.59     26.05 o 
  -8  15   6        4.18        5.54     12.79 o 
  -7  15   6        5.90      -12.52     12.52 o 
  -6  15   6        8.26      -12.78     12.78 o 
  -5  15   6       67.58       75.53     16.84 o 
  -4  15   6       32.96       24.01     10.13 o 
  -3  15   6       29.23       40.34     11.54 o 
  -2  15   6      138.18      129.96     18.81 o 
  -1  15   6      197.71      205.90     25.16 o 
   0  15   6       35.63       33.05     15.56 o 
   1  15   6       82.51       83.83     23.76 o 
   2  15   6        8.69        0.12     15.38 o 
   3  15   6        2.38       -8.15      9.03 o 
   4  15   6       14.59      -11.14     11.14 o 
   5  15   6        2.67        9.18     13.31 o 
   6  15   6        6.15        1.55     16.36 o 
  -8  16   6        4.39       21.92     14.68 o 
  -7  16   6        2.08       -2.07     22.97 o 
  -6  16   6       42.58       47.22     18.42 o 
  -5  16   6        0.20       -8.12      8.69 o 
  -4  16   6        1.53       -8.69      8.74 o 
  -3  16   6       10.86       18.33      8.79 o 
  -2  16   6       10.36        9.74      8.30 o 
  -1  16   6       10.65        1.85      8.00 o 
   0  16   6        9.37       13.13      7.42 o 
   1  16   6       24.33       13.29      9.58 o 
   2  16   6        0.73       13.91     10.05 o 
   3  16   6       29.03       45.13     19.69 o 
   4  16   6        0.81      -11.99     11.99 o 
   5  16   6       16.75       21.16     31.37 o 
  -7  17   6        0.02        0.94     14.30 o 
  -6  17   6        2.16        8.66     13.89 o 
  -5  17   6        0.08        1.93      9.84 o 
  -4  17   6        1.43       -5.93     16.36 o 
  -3  17   6       19.77       25.05      9.72 o 
  -2  17   6        2.57        0.15      7.85 o 
  -1  17   6        8.79       23.07     13.17 o 
   0  17   6        3.25        6.53      9.08 o 
   1  17   6        1.15       -5.43     14.59 o 
   2  17   6        8.50       12.71     21.69 o 
   3  17   6        0.47       12.13     20.05 o 
   4  17   6        0.85       -8.01     12.26 o 
   5  17   6       20.07       31.34     32.47 o 
  -7  18   6        0.08       -7.46     16.04 o 
  -6  18   6       23.24       47.42     18.90 o 
  -5  18   6       10.16        4.82     10.77 o 
  -4  18   6        1.12       -3.88      9.89 o 
  -3  18   6        0.23       -7.10      8.58 o 
  -2  18   6        1.43       -1.14     10.55 o 
  -1  18   6       36.96       36.42     11.80 o 
   0  18   6        0.35      -18.46     24.02 o 
   1  18   6       49.31       67.43     13.91 o 
   2  18   6       22.43        2.03     12.17 o 
   3  18   6       37.08       23.14     20.43 o 
   4  18   6        0.72        3.07     14.07 o 
  -6  19   6        1.22       -9.86     13.75 o 
  -5  19   6        0.43      -10.31     10.31 o 
  -4  19   6       24.01       18.42     13.23 o 
  -3  19   6        0.46       -6.41      9.94 o 
  -2  19   6       69.18       70.90     20.04 o 
  -1  19   6        7.22       30.07     11.99 o 
   0  19   6        4.53       -2.35     10.85 o 
   1  19   6        0.62        3.79     14.97 o 
   2  19   6        3.71       17.59     12.44 o 
   3  19   6        4.95        7.59     14.29 o 
   4  19   6        7.46       24.36     16.76 o 
  -5  20   6        4.49      -11.65     11.65 o 
  -4  20   6       18.74       13.83     16.86 o 
  -3  20   6        6.30       13.63     17.42 o 
  -2  20   6        9.23       -8.76     15.07 o 
  -1  20   6       78.58       64.31     24.31 o 
   0  20   6        1.61       -9.64     11.34 o 
   1  20   6        2.67       21.00     18.66 o 
   2  20   6       23.73       26.00     20.18 o 
   3  20   6        4.31        4.51     15.69 o 
  -4  21   6        1.05      -13.57     13.57 o 
  -3  21   6        0.04      -15.33     15.33 o 
  -2  21   6        5.69        7.07     20.74 o 
  -1  21   6       28.31       30.53     14.78 o 
   0  21   6        0.20        8.86     23.69 o 
   1  21   6       27.15       27.83     18.00 o 
   2  21   6       15.39       41.70     31.66 o 
  -3  22   6        0.54        8.59     21.31 o 
  -2  22   6        0.25        3.68     21.28 o 
  -1  22   6        4.64       -3.88     12.96 o 
   0  22   6        0.00      -13.28     19.42 o 
  -9   0   7       21.07        7.90     18.55 o 
  -7   0   7       11.93        3.66     11.83 o 
  -5   0   7        5.16        9.42     10.17 o 
  -3   0   7        0.00       15.17     11.14 o 
  -1   0   7       31.41       28.59     15.83 o 
   1   0   7      438.12      575.22     73.94 o 
   3   0   7      567.23      600.57     48.32 o 
   5   0   7       41.98       14.49     10.50 o 
   7   0   7       21.13       21.49     13.19 o 
 -10   1   7       36.31       48.11     25.14 o 
  -9   1   7       31.10       15.80     27.45 o 
  -8   1   7       11.99        2.21      9.00 o 
  -7   1   7        0.01        1.71      9.16 o 
  -6   1   7        6.80        3.41      8.33 o 
  -5   1   7       12.76        2.99      6.80 o 
  -4   1   7       44.49       37.41     12.69 o 
  -3   1   7       20.04       26.88      9.05 o 
  -2   1   7      209.47      193.55     28.83 o 
  -1   1   7        3.10       -0.12      6.89 o 
   0   1   7      297.61      298.96     37.48 o 
   1   1   7       31.86       32.57     11.73 o 
   2   1   7      179.85      182.45     22.20 o 
   3   1   7      356.87      354.91     27.28 o 
   4   1   7      105.37      119.99     15.19 o 
   5   1   7       25.13       25.21      8.20 o 
   6   1   7        3.50       -7.13      7.22 o 
   7   1   7        2.91        1.67     10.81 o 
   8   1   7       17.19       15.09     16.07 o 
 -10   2   7        6.03       15.73     20.43 o 
  -9   2   7       11.25       20.07     16.42 o 
  -8   2   7       97.53       86.31     19.94 o 
  -7   2   7        0.31       -5.23      8.61 o 
  -6   2   7       64.10       49.39     14.51 o 
  -5   2   7       17.60        3.28     18.54 o 
  -4   2   7       24.11       10.57      7.16 o 
  -3   2   7       20.06       15.62      8.78 o 
  -2   2   7      156.45      188.06     28.71 o 
  -1   2   7      171.69      162.18     37.83 o 
   0   2   7      153.68      132.07     23.59 o 
   1   2   7        4.86       -3.53      5.87 o 
   2   2   7      311.80      303.35     29.38 o 
   3   2   7       85.86       78.23     11.82 o 
   4   2   7       17.68        9.91     11.27 o 
   5   2   7       35.71       43.52      8.96 o 
   6   2   7       16.93       19.87      8.18 o 
   7   2   7       45.49       75.62     13.69 o 
   8   2   7        5.74       21.17     11.67 o 
 -10   3   7        3.74       12.94     12.94 o 
  -9   3   7      100.27      140.92     38.87 o 
  -8   3   7       23.62       26.53     10.81 o 
  -7   3   7        7.51       11.37     11.98 o 
  -6   3   7       16.78        6.97      9.48 o 
  -5   3   7       11.89       26.57     10.10 o 
  -4   3   7       54.94       66.26     17.95 o 
  -3   3   7        7.09        2.86      7.41 o 
  -2   3   7      357.77      324.39     39.00 o 
  -1   3   7       28.77       34.17     11.39 o 
   0   3   7       31.47       30.95     11.97 o 
   1   3   7        4.50        3.56      5.72 o 
   2   3   7       17.18       13.40      7.33 o 
   3   3   7      267.97      262.48     29.26 o 
   4   3   7       68.12       59.91      9.81 o 
   5   3   7        0.01       -7.86      7.86 o 
   6   3   7       16.11        9.49      8.20 o 
   7   3   7        8.03       -1.42     10.04 o 
   8   3   7        6.88       -7.89     14.11 o 
 -10   4   7        2.41        2.85     12.88 o 
  -9   4   7        9.06        4.95     10.63 o 
  -8   4   7        3.59        1.83     14.07 o 
  -7   4   7       29.10       24.08     10.71 o 
  -6   4   7       10.55        8.73      7.54 o 
  -5   4   7        1.68       -5.34      7.81 o 
  -4   4   7        0.11        1.63     10.83 o 
  -3   4   7       22.16       20.68      9.73 o 
  -2   4   7       10.72       10.64      9.29 o 
  -1   4   7      429.98      428.08     67.17 o 
   0   4   7       25.46       18.05      6.32 o 
   1   4   7       55.79       35.91      8.96 o 
   2   4   7       12.42        3.79      6.63 o 
   3   4   7       23.33        9.68      9.92 o 
   4   4   7        2.16        1.29      7.03 o 
   5   4   7        4.21       -0.62      7.06 o 
   6   4   7        0.40        7.04      8.98 o 
   7   4   7       40.18       56.07     12.30 o 
   8   4   7        4.09       -2.12     18.10 o 
 -10   5   7        2.71       33.96     22.07 o 
  -9   5   7       68.38       84.81     18.98 o 
  -8   5   7       33.07       32.90     11.08 o 
  -7   5   7       30.93       16.00     14.86 o 
  -6   5   7       14.09       19.32      8.97 o 
  -5   5   7       71.01       72.50     24.78 o 
  -4   5   7       46.47       37.21     13.52 o 
  -3   5   7      175.57      196.50     29.00 o 
  -2   5   7        4.91       -3.76      7.56 o 
  -1   5   7       50.02       36.60     16.62 o 
   0   5   7        0.01       -1.36      5.02 o 
   1   5   7      181.23      172.89     21.72 o 
   2   5   7        2.52       -2.87      7.34 o 
   3   5   7       29.04       39.43      9.44 o 
   4   5   7      166.18      159.86     22.55 o 
   5   5   7       61.16       65.47     10.58 o 
   6   5   7        9.58       25.19     17.64 o 
   7   5   7        6.82       -5.04     11.36 o 
 -10   6   7        3.55       39.68     14.70 o 
  -9   6   7        8.01       -0.06     21.43 o 
  -8   6   7       48.83       70.75     25.25 o 
  -7   6   7       42.54       35.59     33.35 o 
  -6   6   7        0.34        7.86     11.45 o 
  -5   6   7       21.45       21.12      9.81 o 
  -4   6   7       35.16       30.43     12.62 o 
  -3   6   7      254.34      280.51     36.61 o 
  -2   6   7        2.22       -2.17      5.33 o 
  -1   6   7       69.61       60.14     11.18 o 
   0   6   7      100.87      132.59     15.52 o 
   1   6   7      375.55      400.34     27.22 o 
   2   6   7      122.70      134.17     19.50 o 
   3   6   7       31.47       21.38      6.98 o 
   4   6   7        1.71        7.06      8.36 o 
   5   6   7        8.88        3.04      7.46 o 
   6   6   7        3.96        8.05     13.61 o 
   7   6   7        5.02        6.88     10.18 o 
 -10   7   7        4.94       39.39     15.45 o 
  -9   7   7       85.33       63.17     21.23 o 
  -8   7   7        0.01       -4.39     10.79 o 
  -7   7   7        3.95        4.12      9.19 o 
  -6   7   7       34.21       49.70     12.83 o 
  -5   7   7        0.04        5.60      6.87 o 
  -4   7   7        3.24       -0.64      6.46 o 
  -3   7   7        0.02       17.34      7.35 o 
  -2   7   7        1.47        5.27      5.02 o 
  -1   7   7      243.14      260.36     23.12 o 
   0   7   7       55.46       68.19     10.21 o 
   1   7   7      658.69      658.88     34.17 o 
   2   7   7       20.00       22.56      7.07 o 
   3   7   7      124.22      158.83     21.37 o 
   4   7   7       69.75       36.98     18.67 o 
   5   7   7        2.00        4.93      9.78 o 
   6   7   7       21.85       22.33     17.38 o 
   7   7   7        5.45       17.08     12.63 o 
 -10   8   7        4.63       15.87     32.44 o 
  -9   8   7        0.89        8.69     12.86 o 
  -8   8   7       14.92       -1.31     12.31 o 
  -7   8   7       31.69       41.29     23.99 o 
  -6   8   7       48.44       32.74     12.73 o 
  -5   8   7       99.32      109.12     18.80 o 
  -4   8   7      375.97      384.15     35.50 o 
  -3   8   7      156.74      186.78     20.30 o 
  -2   8   7       13.05       10.46      5.77 o 
  -1   8   7      196.46      192.68     20.16 o 
   0   8   7      112.76      125.33     15.65 o 
   1   8   7        1.62       11.46      5.81 o 
   2   8   7       20.86       19.31      7.78 o 
   3   8   7      362.15      404.73     36.58 o 
   4   8   7        7.81       -0.96      9.24 o 
   5   8   7        3.59        0.58     11.09 o 
   6   8   7        1.05       15.28     11.84 o 
   7   8   7        1.46       12.30     13.44 o 
  -9   9   7        0.80        6.10     31.66 o 
  -8   9   7       31.53       41.73     16.64 o 
  -7   9   7       33.24       19.95     19.23 o 
  -6   9   7        0.00        0.32      9.35 o 
  -5   9   7        9.82       16.64     10.52 o 
  -4   9   7       64.26       51.42     10.39 o 
  -3   9   7        5.52       -0.66      5.74 o 
  -2   9   7      223.12      236.97     22.29 o 
  -1   9   7      518.73      526.60     32.53 o 
   0   9   7      299.38      296.92     24.75 o 
   1   9   7       30.01       28.35      7.11 o 
   2   9   7      175.50      164.62     21.69 o 
   3   9   7       61.20       63.53     12.84 o 
   4   9   7       29.59       48.27     12.78 o 
   5   9   7        0.34       -9.80     10.58 o 
   6   9   7       20.62       34.14     13.97 o 
   7   9   7       13.27       -4.11     14.74 o 
  -9  10   7        9.30       33.95     29.94 o 
  -8  10   7        3.18       -0.14     11.81 o 
  -7  10   7       10.89       28.78     19.59 o 
  -6  10   7       71.19       18.45     12.34 o 
  -5  10   7      193.30      192.34     24.80 o 
  -4  10   7        3.44        2.78      6.10 o 
  -3  10   7       13.18       14.28      7.04 o 
  -2  10   7        9.75       27.06      6.64 o 
  -1  10   7      559.94      599.03     35.27 o 
   0  10   7      112.03      120.03     15.04 o 
   1  10   7      612.11      655.62     43.67 o 
   2  10   7       99.83       76.22     14.88 o 
   3  10   7        0.24       -3.72     13.55 o 
   4  10   7       36.30       36.41     12.19 o 
   5  10   7        0.00        6.24     16.26 o 
   6  10   7        4.81       26.68     14.50 o 
   7  10   7        9.66       22.40     15.48 o 
  -9  11   7       26.81       64.01     21.15 o 
  -8  11   7       36.82       60.44     20.24 o 
  -7  11   7       34.99       68.79     17.97 o 
  -6  11   7        0.29      -13.96     17.43 o 
  -5  11   7        0.03       -7.11      7.11 o 
  -4  11   7        6.14       -2.68      9.13 o 
  -3  11   7      286.26      295.34     25.68 o 
  -2  11   7      281.36      255.22     23.63 o 
  -1  11   7        0.94       -2.38      6.12 o 
   0  11   7       66.62       82.01     12.05 o 
   1  11   7      625.78      722.47     46.34 o 
   2  11   7       98.07       88.69     14.52 o 
   3  11   7        8.73        2.94     12.33 o 
   4  11   7       19.07        9.32     10.93 o 
   5  11   7      150.58      124.20     25.74 o 
   6  11   7        1.01       -4.28     13.05 o 
  -9  12   7        3.51        7.84     28.42 o 
  -8  12   7       20.19       12.36     15.95 o 
  -7  12   7       49.33       54.38     16.82 o 
  -6  12   7      120.03       92.74     24.84 o 
  -5  12   7        0.02       -1.11      8.32 o 
  -4  12   7       11.46        9.32      8.73 o 
  -3  12   7        5.38       10.41      7.18 o 
  -2  12   7        2.18       11.66      7.36 o 
  -1  12   7       92.15       96.37     13.41 o 
   0  12   7       52.36       60.62      9.72 o 
   1  12   7        2.15       -0.81      6.27 o 
   2  12   7        8.04       18.95      9.79 o 
   3  12   7        0.22        4.12      9.73 o 
   4  12   7        5.92        3.51     11.06 o 
   5  12   7        7.00       13.93     23.54 o 
   6  12   7        1.43       16.90     22.43 o 
  -8  13   7       27.04        7.20     16.11 o 
  -7  13   7       18.95        1.87     17.66 o 
  -6  13   7        0.33       17.04     12.52 o 
  -5  13   7        0.12       -1.46      8.72 o 
  -4  13   7        7.61        8.35      9.20 o 
  -3  13   7        3.06       -3.51      7.39 o 
  -2  13   7        3.76       -2.16      5.50 o 
  -1  13   7        8.58        4.15      7.12 o 
   0  13   7       45.48       44.73     14.16 o 
   1  13   7       45.82       50.53     13.50 o 
   2  13   7       13.63        8.96      9.63 o 
   3  13   7        1.16        5.95      9.81 o 
   4  13   7        0.23       13.16     17.17 o 
   5  13   7        7.71       17.76     12.63 o 
   6  13   7        2.79        4.06     18.74 o 
  -8  14   7        0.62        7.63     15.67 o 
  -7  14   7       57.82       58.80     19.21 o 
  -6  14   7        0.57       -8.94      8.94 o 
  -5  14   7        0.39        2.10      8.95 o 
  -4  14   7       33.62       31.70     15.97 o 
  -3  14   7      300.18      308.76     33.49 o 
  -2  14   7       15.84       19.61      8.35 o 
  -1  14   7      621.06      653.20     39.61 o 
   0  14   7        0.39       -5.87      5.87 o 
   1  14   7       43.24       54.08     18.09 o 
   2  14   7        4.42       -0.37      8.99 o 
   3  14   7       27.53       42.17     12.59 o 
   4  14   7       33.30       28.05     39.30 o 
   5  14   7        0.05        2.12     13.36 o 
  -8  15   7        4.84       16.24     30.88 o 
  -7  15   7        0.10      -10.93     17.71 o 
  -6  15   7        3.55        9.68     10.92 o 
  -5  15   7        5.83       29.70     11.30 o 
  -4  15   7        0.08       -6.60      9.54 o 
  -3  15   7       25.92       26.44     11.04 o 
  -2  15   7       32.68       50.35     12.18 o 
  -1  15   7      155.43      137.54     16.49 o 
   0  15   7       15.08        9.30      7.84 o 
   1  15   7        0.01      -10.43     22.38 o 
   2  15   7       20.64       16.27     19.12 o 
   3  15   7        0.66        7.31     12.04 o 
   4  15   7       11.91       29.95     13.11 o 
   5  15   7        2.52      -13.23     13.23 o 
  -7  16   7       10.32       -0.74     12.33 o 
  -6  16   7        7.66       11.99     10.31 o 
  -5  16   7       44.82       49.31     13.10 o 
  -4  16   7       80.23       85.46     16.98 o 
  -3  16   7        0.49        9.00      8.56 o 
  -2  16   7        1.41        8.11      8.75 o 
  -1  16   7       65.00       87.16     24.24 o 
   0  16   7       13.52       34.25     10.18 o 
   1  16   7        4.67       15.91     21.50 o 
   2  16   7        0.34        4.80     12.24 o 
   3  16   7        0.13      -12.81     12.81 o 
   4  16   7        3.06        4.42     12.68 o 
  -7  17   7        0.34       -9.13     15.04 o 
  -6  17   7        4.06       -1.25     13.74 o 
  -5  17   7        1.73        1.03     10.79 o 
  -4  17   7        3.12       -8.20     10.03 o 
  -3  17   7        0.72        0.09     10.67 o 
  -2  17   7        5.03       -8.73      8.73 o 
  -1  17   7        0.03      -10.49     10.49 o 
   0  17   7        2.74        5.25     10.89 o 
   1  17   7       33.55       45.91     30.76 o 
   2  17   7       12.83       24.06     14.31 o 
   3  17   7        1.32       20.57     12.28 o 
   4  17   7        0.44      -13.50     13.50 o 
  -6  18   7       43.42       47.57     13.65 o 
  -5  18   7        0.09       18.78     14.42 o 
  -4  18   7       21.39       26.62     11.22 o 
  -3  18   7        8.48       19.86     10.70 o 
  -2  18   7        4.44        7.55     10.86 o 
  -1  18   7       24.24       10.68     20.88 o 
   0  18   7        4.12        8.69     15.07 o 
   1  18   7        2.60      -11.16     11.16 o 
   2  18   7        1.43      -11.37     11.37 o 
   3  18   7       68.68      120.29     24.77 o 
  -5  19   7        7.87       30.14     12.39 o 
  -4  19   7       24.24       34.66     13.08 o 
  -3  19   7        8.83       38.66     11.79 o 
  -2  19   7        0.00      -14.69     14.69 o 
  -1  19   7        0.38      -15.07     15.07 o 
   0  19   7        0.67      -12.28     15.93 o 
   1  19   7        1.01      -13.07     16.49 o 
   2  19   7        6.87       16.78     13.86 o 
  -4  20   7        1.97       16.44     11.95 o 
  -3  20   7        5.74       -1.06     11.52 o 
  -2  20   7       11.82       17.38     13.26 o 
  -1  20   7       12.05       27.05     19.85 o 
   0  20   7        6.94       -0.93     17.83 o 
   1  20   7        5.69        9.38     18.45 o 
  -2  21   7        2.64       11.28     14.97 o 
  -1  21   7        0.18       11.05     21.55 o 
   0  21   7        0.39      -19.00     19.00 o 
  -8   0   8        0.94       -9.79     12.48 o 
  -6   0   8      203.56      183.79     43.52 o 
  -4   0   8       40.25       26.38     16.45 o 
  -2   0   8       21.76       32.66     15.11 o 
   0   0   8       17.06       19.24     14.76 o 
   2   0   8      104.63      156.16     42.49 o 
   4   0   8       60.60       61.94     30.25 o 
   6   0   8        5.84        0.28     17.31 o 
 -10   1   8       12.70       20.28     21.35 o 
  -9   1   8       60.03      110.95     19.74 o 
  -8   1   8        2.47       19.66     11.03 o 
  -7   1   8       79.21       80.80     18.56 o 
  -6   1   8        0.42       -8.14      8.14 o 
  -5   1   8       62.60       54.87     22.42 o 
  -4   1   8        3.93        3.01      7.97 o 
  -3   1   8       28.04       17.01      9.14 o 
  -2   1   8       69.61       62.31     30.16 o 
  -1   1   8      219.51      249.67     74.75 o 
   0   1   8      236.70      180.32     30.78 o 
   1   1   8      745.95      843.92     68.58 o 
   2   1   8       22.12        2.74     13.04 o 
   3   1   8       70.48       63.12     18.54 o 
   4   1   8        2.12       23.57     12.42 o 
   5   1   8       18.77        5.00     11.76 o 
   6   1   8        0.87       -6.12     19.73 o 
   7   1   8       20.18       -1.94     14.11 o 
 -10   2   8        0.85       25.35     21.28 o 
  -9   2   8        0.22        5.52     17.80 o 
  -8   2   8        8.38        2.99     10.10 o 
  -7   2   8        0.38       -8.47     13.02 o 
  -6   2   8      181.46      176.12     29.54 o 
  -5   2   8        0.11       -0.62      7.97 o 
  -4   2   8       19.71       34.14     16.33 o 
  -3   2   8        9.43        7.68      7.60 o 
  -2   2   8        0.50       -5.57      6.83 o 
  -1   2   8      195.01      159.63     27.78 o 
   0   2   8       87.57       60.64     18.97 o 
   1   2   8        3.24       11.12     10.95 o 
   2   2   8       28.96       32.62     13.49 o 
   3   2   8        1.29       -1.17      8.93 o 
   4   2   8       34.34       41.06     15.06 o 
   5   2   8        0.50      -10.43     10.43 o 
   6   2   8       10.34       -0.48     12.99 o 
   7   2   8       36.74       64.52     16.34 o 
 -10   3   8        9.84        9.45     15.80 o 
  -9   3   8        1.17      -17.59     17.59 o 
  -8   3   8        2.81       -9.31     23.14 o 
  -7   3   8       63.43       47.38     31.18 o 
  -6   3   8       20.34        8.06      8.95 o 
  -5   3   8       15.70       13.66     12.28 o 
  -4   3   8      231.03      205.29     31.14 o 
  -3   3   8      334.05      306.51     38.80 o 
  -2   3   8       27.84       44.37     13.50 o 
  -1   3   8      645.02      682.36     57.89 o 
   0   3   8      559.88      529.83     53.13 o 
   1   3   8        1.61       -7.78      7.78 o 
   2   3   8        5.51       -3.84     17.35 o 
   3   3   8        4.16        7.58     20.00 o 
   4   3   8        0.55       -5.47     10.34 o 
   5   3   8       33.84       24.37     41.73 o 
   6   3   8       25.30       29.72     10.44 o 
   7   3   8        2.00        1.65     13.99 o 
 -10   4   8        0.07       -4.47     14.31 o 
  -9   4   8        0.30       -9.14     11.77 o 
  -8   4   8       13.80       37.45     20.76 o 
  -7   4   8        2.19       -7.22     19.54 o 
  -6   4   8       36.49       25.47     11.10 o 
  -5   4   8       58.86       44.24     10.17 o 
  -4   4   8       41.03       17.60     10.43 o 
  -3   4   8       16.71       31.76     12.35 o 
  -2   4   8       24.82       34.51     12.28 o 
  -1   4   8      455.30      492.78     51.52 o 
   0   4   8       93.22       73.42     18.36 o 
   1   4   8       17.60       34.95     12.62 o 
   2   4   8       33.61        6.21     10.97 o 
   3   4   8        2.85       -2.36     10.03 o 
   4   4   8        5.90        4.60     10.25 o 
   5   4   8        6.83        9.33     15.29 o 
   6   4   8        0.24       -1.58     12.92 o 
   7   4   8       59.54       81.93     19.36 o 
 -10   5   8        0.12       -7.58     15.11 o 
  -9   5   8        0.38        8.58     13.28 o 
  -8   5   8        0.55        7.77     11.02 o 
  -7   5   8       16.13       11.54      9.53 o 
  -6   5   8       50.91       42.96     19.33 o 
  -5   5   8       61.90       94.98     29.83 o 
  -4   5   8       29.01       22.15     10.30 o 
  -3   5   8       60.62       53.56     13.16 o 
  -2   5   8       15.07       15.08     11.81 o 
  -1   5   8        0.00       -4.01      8.24 o 
   0   5   8      670.38      711.60     60.24 o 
   1   5   8      201.83      239.24     36.64 o 
   2   5   8        2.67       -4.66      8.52 o 
   3   5   8        0.50       14.90     10.08 o 
   4   5   8        0.33       -2.30     10.94 o 
   5   5   8       27.43       38.61     10.25 o 
   6   5   8        6.06       13.63     13.25 o 
   7   5   8        0.23       33.76     20.64 o 
  -9   6   8        1.69       97.68     33.22 o 
  -8   6   8       19.30       15.10     13.52 o 
  -7   6   8        1.63      -13.71     13.71 o 
  -6   6   8        1.99        1.33     16.40 o 
  -5   6   8       46.97       30.47     11.34 o 
  -4   6   8        3.79       -0.36     12.21 o 
  -3   6   8       61.55       78.65     18.59 o 
  -2   6   8       16.24       26.84     12.01 o 
  -1   6   8      472.36      451.27     48.63 o 
   0   6   8      194.15      184.72     23.98 o 
   1   6   8       71.72       66.07     17.78 o 
   2   6   8      140.20      139.20     27.99 o 
   3   6   8       65.59       43.53     12.13 o 
   4   6   8        7.65        1.43     12.97 o 
   5   6   8        0.10       -6.70     10.90 o 
   6   6   8        0.01       14.99     12.56 o 
  -9   7   8        0.02       -4.65     13.40 o 
  -8   7   8        0.10      -12.58     12.58 o 
  -7   7   8        1.21       19.28     12.09 o 
  -6   7   8        6.45       -5.10      8.69 o 
  -5   7   8        3.33        7.11      7.12 o 
  -4   7   8       23.94       18.43      9.59 o 
  -3   7   8       17.90       12.19      7.97 o 
  -2   7   8       90.41       88.56     16.74 o 
  -1   7   8       61.44       52.88     12.78 o 
   0   7   8        4.43        6.25      6.90 o 
   1   7   8       73.72       66.16     29.76 o 
   2   7   8       35.22       11.85     19.73 o 
   3   7   8        6.08       10.17      7.40 o 
   4   7   8       10.46       17.10     17.35 o 
   5   7   8       61.44       70.29     14.88 o 
   6   7   8        5.30      -10.96     11.75 o 
  -9   8   8        1.12       22.99     15.27 o 
  -8   8   8        2.75        9.35     12.37 o 
  -7   8   8        4.59        1.17     10.66 o 
  -6   8   8        6.14       -0.72      9.01 o 
  -5   8   8       55.42       65.18     13.72 o 
  -4   8   8      113.33       90.17     15.78 o 
  -3   8   8        2.54        2.42      7.11 o 
  -2   8   8      197.17      205.75     26.24 o 
  -1   8   8       19.93       10.75      6.92 o 
   0   8   8       76.68       58.69     17.11 o 
   1   8   8       88.34       93.89     20.99 o 
   2   8   8      223.90      193.89     24.18 o 
   3   8   8       99.74       87.16     14.71 o 
   4   8   8        0.07       10.11     20.37 o 
   5   8   8        0.09       -0.30     11.49 o 
   6   8   8       18.73       29.35     25.28 o 
  -9   9   8        0.46       13.73     16.68 o 
  -8   9   8       15.92       20.46     14.83 o 
  -7   9   8       27.73       17.20     12.66 o 
  -6   9   8        1.20       11.15     11.56 o 
  -5   9   8       28.47       50.11     16.58 o 
  -4   9   8       10.17       13.53      7.72 o 
  -3   9   8      264.09      266.30     30.95 o 
  -2   9   8      172.38      187.04     24.38 o 
  -1   9   8      352.82      323.59     33.69 o 
   0   9   8       45.05       42.57     14.72 o 
   1   9   8       61.99       59.40     12.72 o 
   2   9   8        0.51       -2.83      8.69 o 
   3   9   8       45.15       34.45     11.06 o 
   4   9   8        7.78       -8.83     10.05 o 
   5   9   8        0.40        0.74     28.23 o 
   6   9   8        1.69       15.29     32.66 o 
  -9  10   8        3.76       -9.56     15.70 o 
  -8  10   8        0.79       15.77     15.24 o 
  -7  10   8       17.91       15.27     27.28 o 
  -6  10   8       37.05       35.44     15.17 o 
  -5  10   8        3.13        0.04     12.45 o 
  -4  10   8      488.84      563.54     45.49 o 
  -3  10   8      144.90      165.70     25.87 o 
  -2  10   8       55.77       43.80     14.71 o 
  -1  10   8        0.31       -1.51      7.29 o 
   0  10   8        2.95       10.09      9.84 o 
   1  10   8       17.67       11.28      8.01 o 
   2  10   8        6.03       11.51      7.93 o 
   3  10   8        1.05      -11.93     11.93 o 
   4  10   8       49.31       29.43     30.95 o 
   5  10   8       10.88       18.69     14.06 o 
   6  10   8       36.32       17.07     14.23 o 
  -8  11   8       43.32       48.29     18.09 o 
  -7  11   8        3.65      -12.54     17.85 o 
  -6  11   8       10.04       16.41     28.66 o 
  -5  11   8        6.76        5.76     11.68 o 
  -4  11   8       99.49       88.61     22.38 o 
  -3  11   8       97.27      107.62     17.61 o 
  -2  11   8      123.23      131.59     20.91 o 
  -1  11   8      338.65      347.39     34.35 o 
   0  11   8       79.79       71.01     15.23 o 
   1  11   8       15.63       18.42     12.80 o 
   2  11   8        4.51       -0.66     15.31 o 
   3  11   8       74.59       84.88     19.16 o 
   4  11   8       55.33       46.04     13.99 o 
   5  11   8        3.18       -2.21     12.29 o 
  -8  12   8        0.21        2.59     25.75 o 
  -7  12   8       16.84        9.45     15.15 o 
  -6  12   8        3.01       10.30     12.94 o 
  -5  12   8       10.46       14.50     20.14 o 
  -4  12   8       70.62       52.04     18.21 o 
  -3  12   8       76.42       57.26     18.12 o 
  -2  12   8        0.19       -7.71      7.71 o 
  -1  12   8       70.49       78.31     12.58 o 
   0  12   8        7.56       14.57      6.34 o 
   1  12   8        2.34        1.51     11.77 o 
   2  12   8        0.04        5.98      9.85 o 
   3  12   8       13.02       37.08     12.96 o 
   4  12   8        2.09       -1.82     14.59 o 
   5  12   8        3.14        4.94     13.19 o 
  -8  13   8       14.67       34.41     16.11 o 
  -7  13   8        2.26      -12.74     12.74 o 
  -6  13   8        0.88       13.37     13.58 o 
  -5  13   8       95.50      108.49     28.88 o 
  -4  13   8        0.25       21.27     12.51 o 
  -3  13   8      156.30      102.28     46.33 o 
  -2  13   8        4.72       -2.21     10.32 o 
  -1  13   8       17.52        9.01      6.92 o 
   0  13   8       20.04       16.31      8.41 o 
   1  13   8        2.76       -0.14      9.10 o 
   2  13   8        6.65        3.13     10.89 o 
   3  13   8       18.63       62.81     14.59 o 
   4  13   8        1.64        9.98     12.53 o 
   5  13   8        5.55      -13.58     32.11 o 
  -7  14   8        1.11      -15.52     15.52 o 
  -6  14   8        0.78       23.17     19.97 o 
  -5  14   8        7.15       -0.97     12.06 o 
  -4  14   8       66.13       51.14     17.31 o 
  -3  14   8        0.38        0.79     11.18 o 
  -2  14   8      130.68      160.52     21.91 o 
  -1  14   8        0.07        5.90      7.19 o 
   0  14   8        0.41       -1.83     14.31 o 
   1  14   8        3.48       19.49      9.93 o 
   2  14   8        7.17        5.87     10.57 o 
   3  14   8        1.34       -2.35     10.69 o 
   4  14   8        1.73       12.51     12.65 o 
  -7  15   8        2.13       13.76     13.90 o 
  -6  15   8        6.54        7.66     13.66 o 
  -5  15   8        2.39       14.32     15.71 o 
  -4  15   8        1.43       13.48     19.73 o 
  -3  15   8       58.87       74.05     19.24 o 
  -2  15   8        0.30       -3.53      9.12 o 
  -1  15   8        4.52        4.56      7.36 o 
   0  15   8        6.30        4.32     10.02 o 
   1  15   8        0.34        2.30     10.71 o 
   2  15   8       31.64       49.11     15.12 o 
   3  15   8       11.03        3.12     12.81 o 
   4  15   8        0.02      -13.75     13.80 o 
  -6  16   8       12.97       -6.04     13.99 o 
  -5  16   8       11.12       47.18     22.90 o 
  -4  16   8        1.79       31.56     13.68 o 
  -3  16   8        7.97       10.19     13.31 o 
  -2  16   8        5.76       -7.12      8.78 o 
  -1  16   8        7.16        4.56     10.85 o 
   0  16   8       35.79       15.21     11.13 o 
   1  16   8       11.17       14.35     23.12 o 
   2  16   8        0.03      -11.47     11.47 o 
   3  16   8        3.05       10.02     13.77 o 
  -6  17   8       16.48       19.00     26.59 o 
  -5  17   8        6.05       -0.25     25.02 o 
  -4  17   8        0.01       -4.58     12.41 o 
  -3  17   8        5.25        2.51     14.29 o 
  -2  17   8        6.68       -9.45      9.45 o 
  -1  17   8        6.41       17.49     12.11 o 
   0  17   8        1.90        6.38     15.38 o 
   1  17   8       13.55       39.40     12.15 o 
   2  17   8        0.01      -12.47     12.47 o 
   3  17   8       34.98       52.03     17.99 o 
  -5  18   8        3.62       -9.92     20.31 o 
  -4  18   8        7.49       10.60     13.22 o 
  -3  18   8        3.64        3.47     10.44 o 
  -2  18   8        5.53       15.73     12.80 o 
  -1  18   8        0.02      -18.61     18.61 o 
   0  18   8        6.39      -17.24     17.24 o 
   1  18   8        6.85        5.80     12.80 o 
   2  18   8       16.17       18.14     40.37 o 
  -4  19   8        3.52        6.20     24.31 o 
  -3  19   8        0.51       11.41     16.40 o 
  -2  19   8        0.96       -6.30     12.49 o 
  -1  19   8        0.36       34.90     20.69 o 
   0  19   8        3.36       15.00     19.62 o 
  -9   0   9        5.26       21.18     18.52 o 
  -7   0   9        4.84        6.59     13.24 o 
  -5   0   9       12.67       17.17     13.73 o 
  -3   0   9       56.72       68.63     24.45 o 
  -1   0   9        0.00        8.24     11.55 o 
   1   0   9      301.92      208.79     52.18 o 
   3   0   9      306.55      303.18     66.15 o 
   5   0   9      135.94      173.85     44.66 o 
  -9   1   9        1.14        6.59     14.31 o 
  -8   1   9        2.08      -11.43     11.43 o 
  -7   1   9        6.06        2.36      9.91 o 
  -6   1   9      239.89      267.32     45.02 o 
  -5   1   9       13.39        2.35      8.48 o 
  -4   1   9       48.26       39.33     12.16 o 
  -3   1   9        1.48       -4.28      7.35 o 
  -2   1   9        6.01      -11.61     14.69 o 
  -1   1   9      173.81      169.52     30.82 o 
   0   1   9      185.44      148.65     39.82 o 
   1   1   9       10.22        8.75     11.97 o 
   2   1   9      267.23      246.19     40.01 o 
   3   1   9        5.71        7.84     12.12 o 
   4   1   9       10.08       35.94     15.43 o 
   5   1   9        2.30       -2.70     25.37 o 
   6   1   9        0.15      -14.47     25.37 o 
  -9   2   9        1.02       17.38     18.45 o 
  -8   2   9        0.35       -0.05     11.52 o 
  -7   2   9      117.24       90.18     19.52 o 
  -6   2   9       87.88       87.44     20.44 o 
  -5   2   9      166.36      191.82     32.32 o 
  -4   2   9       21.53       35.63     17.57 o 
  -3   2   9      214.87      193.17     31.10 o 
  -2   2   9      123.21       99.75     23.09 o 
  -1   2   9        8.13       -4.46     11.19 o 
   0   2   9      170.44      184.47     32.39 o 
   1   2   9        0.58       -8.33     10.00 o 
   2   2   9       25.39       10.19     14.76 o 
   3   2   9        2.02       -7.90     28.14 o 
   4   2   9      123.23      122.56     26.87 o 
   5   2   9        0.04      -11.84     11.84 o 
   6   2   9        0.00       13.30     14.57 o 
  -9   3   9        3.19      -18.90     18.90 o 
  -8   3   9       24.91       16.22     40.26 o 
  -7   3   9        4.52       -0.73     11.51 o 
  -6   3   9       24.47       26.51     10.76 o 
  -5   3   9       16.60       16.36     10.74 o 
  -4   3   9       75.43      105.10     21.94 o 
  -3   3   9      185.72      171.42     28.68 o 
  -2   3   9        1.04       18.26     11.21 o 
  -1   3   9      657.69      646.44     61.57 o 
   0   3   9      316.79      244.57     37.89 o 
   1   3   9       32.01       15.17     11.74 o 
   2   3   9       22.40       22.29     14.17 o 
   3   3   9       30.63       20.54     20.23 o 
   4   3   9       76.71       58.39     18.11 o 
   5   3   9       16.74       28.46     13.93 o 
   6   3   9        0.08        9.68     21.11 o 
  -9   4   9        0.82       -0.99     13.37 o 
  -8   4   9        3.47      -12.38     16.76 o 
  -7   4   9       11.75        6.27     11.37 o 
  -6   4   9       98.78      110.51     21.24 o 
  -5   4   9        9.56       10.05     12.12 o 
  -4   4   9        4.09       -3.85     11.05 o 
  -3   4   9       52.70       31.00     13.62 o 
  -2   4   9      564.75      540.36     55.97 o 
  -1   4   9       33.17       -3.31      9.78 o 
   0   4   9       98.60       98.33     24.44 o 
   1   4   9        2.89       -5.30      8.68 o 
   2   4   9       21.51       41.62     17.43 o 
   3   4   9        7.44        6.37     12.91 o 
   4   4   9      114.24       82.91     19.41 o 
   5   4   9        4.11       28.96     15.42 o 
   6   4   9       11.34        7.76     20.28 o 
  -9   5   9        0.30        6.90     14.91 o 
  -8   5   9        0.09        0.48     12.47 o 
  -7   5   9       28.99       25.09     10.59 o 
  -6   5   9        8.49        0.47     16.71 o 
  -5   5   9        1.71       -3.51     10.45 o 
  -4   5   9        1.43       -9.11     11.05 o 
  -3   5   9       22.94       30.67     13.13 o 
  -2   5   9      591.73      506.65     54.44 o 
  -1   5   9       88.82       85.72     22.39 o 
   0   5   9      145.12       98.84     29.87 o 
   1   5   9       55.51       51.10     17.32 o 
   2   5   9        1.54      -16.75     23.88 o 
   3   5   9        0.00       -2.47     10.88 o 
   4   5   9       11.86        4.05     11.66 o 
   5   5   9       10.58       16.11     21.02 o 
   6   5   9       14.12       11.42     19.35 o 
  -9   6   9       10.05       13.30     22.31 o 
  -8   6   9        3.64        3.15     11.99 o 
  -7   6   9        7.92        0.42     10.93 o 
  -6   6   9       88.34       49.49     15.07 o 
  -5   6   9       75.02       41.34     22.40 o 
  -4   6   9        1.67       -0.43      9.72 o 
  -3   6   9        5.85       -2.38      9.74 o 
  -2   6   9      136.70      134.34     26.59 o 
  -1   6   9      234.36      283.63     41.63 o 
   0   6   9        0.22       -1.78      6.91 o 
   1   6   9       20.13       21.69     12.33 o 
   2   6   9        4.18       14.16     13.97 o 
   3   6   9       36.65       55.26     18.72 o 
   4   6   9        7.01        4.01     13.66 o 
   5   6   9        4.86        2.76     19.07 o 
  -9   7   9        0.00       -6.64     16.52 o 
  -8   7   9        0.01       -0.62     14.23 o 
  -7   7   9       24.75       23.72     14.94 o 
  -6   7   9       11.13       25.89     11.57 o 
  -5   7   9       29.13       30.03     10.57 o 
  -4   7   9       23.86       21.86      9.47 o 
  -3   7   9        0.58       -6.25      7.34 o 
  -2   7   9       63.81       73.11     13.88 o 
  -1   7   9      156.86      185.14     25.32 o 
   0   7   9       44.84       41.91     14.08 o 
   1   7   9        4.48        0.18     10.99 o 
   2   7   9        6.65        3.46     10.51 o 
   3   7   9        0.07        6.62     11.05 o 
   4   7   9        3.83        9.03     25.21 o 
   5   7   9        0.52      -17.83     17.83 o 
  -8   8   9        1.93       20.88     17.19 o 
  -7   8   9        2.79      -11.68     11.68 o 
  -6   8   9       29.86       -2.80     13.13 o 
  -5   8   9       53.04       61.55     14.18 o 
  -4   8   9        7.77        7.87      8.47 o 
  -3   8   9       30.74       23.86     10.58 o 
  -2   8   9        4.91        8.93      8.96 o 
  -1   8   9       39.33       15.17      9.38 o 
   0   8   9       92.00      104.72     40.63 o 
   1   8   9      160.66      154.55     29.40 o 
   2   8   9        2.00       -5.20     15.69 o 
   3   8   9       25.12       16.94     12.77 o 
   4   8   9        3.32       10.69     19.83 o 
   5   8   9       15.03       20.28     21.24 o 
  -8   9   9        0.10       19.38     15.51 o 
  -7   9   9        7.82       26.21     14.97 o 
  -6   9   9       21.90        2.02     43.51 o 
  -5   9   9        4.57        4.52     14.76 o 
  -4   9   9       27.24       38.57     10.18 o 
  -3   9   9        6.63       16.21      8.53 o 
  -2   9   9        6.50        6.47      8.52 o 
  -1   9   9       23.79       11.36      8.83 o 
   0   9   9      142.14      167.60     30.57 o 
   1   9   9       15.97       12.90     16.78 o 
   2   9   9       28.63       34.45     14.87 o 
   3   9   9       12.17       29.56     15.52 o 
   4   9   9        2.86      -10.00     18.55 o 
   5   9   9        0.06        6.83     20.04 o 
  -8  10   9       12.20       27.19     18.67 o 
  -7  10   9       27.53       50.46     20.08 o 
  -6  10   9       24.76       25.36     12.99 o 
  -5  10   9       25.54       17.48     13.38 o 
  -4  10   9        2.81       -0.12      8.82 o 
  -3  10   9        0.07        1.76     13.54 o 
  -2  10   9        3.72       -0.62      7.84 o 
  -1  10   9       58.52       55.56     13.33 o 
   0  10   9        0.37        3.54     14.00 o 
   1  10   9        3.25       21.32     11.14 o 
   2  10   9       16.70       -5.18     11.91 o 
   3  10   9        4.45       13.86     17.38 o 
   4  10   9        0.07        3.55     19.69 o 
   5  10   9        4.46       31.49     26.59 o 
  -8  11   9        3.35      -16.09     16.09 o 
  -7  11   9        7.65       -5.05     13.65 o 
  -6  11   9       31.53       44.63     14.77 o 
  -5  11   9       50.98       24.07     33.42 o 
  -4  11   9        0.30       -4.97     18.52 o 
  -3  11   9       34.88       49.25     12.79 o 
  -2  11   9        0.00        1.93      8.93 o 
  -1  11   9        0.00       -7.86      7.86 o 
   0  11   9        5.13        1.22     18.30 o 
   1  11   9        0.01       -6.48     10.94 o 
   2  11   9       32.54       41.39     19.87 o 
   3  11   9       10.43       53.80     21.76 o 
   4  11   9        1.06        1.72     21.18 o 
  -7  12   9        1.20       36.36     16.01 o 
  -6  12   9       22.91       31.85     13.96 o 
  -5  12   9       28.18       23.98     13.89 o 
  -4  12   9        0.31       10.56     21.00 o 
  -3  12   9       15.82        8.79     11.73 o 
  -2  12   9       22.15       32.97     10.42 o 
  -1  12   9       13.01       11.90      8.91 o 
   0  12   9        0.18      -16.64     23.21 o 
   1  12   9        0.00       22.72     12.39 o 
   2  12   9       13.78        3.38     16.90 o 
   3  12   9        0.35       20.80     18.52 o 
   4  12   9        0.30       24.66     22.21 o 
  -7  13   9        2.70       -6.35     14.38 o 
  -6  13   9       12.28      -11.42     16.24 o 
  -5  13   9        4.43        8.21     11.30 o 
  -4  13   9        0.72        0.19     12.63 o 
  -3  13   9        0.29        7.92     21.33 o 
  -2  13   9        0.33       -2.54      9.14 o 
  -1  13   9        6.98       24.87      9.87 o 
   0  13   9       54.79       61.67     14.09 o 
   1  13   9        7.94       34.38     18.62 o 
   2  13   9        1.60        2.97     17.76 o 
   3  13   9        0.02        8.55     22.18 o 
  -6  14   9        0.70       -0.02     13.99 o 
  -5  14   9        4.71       -0.50     14.62 o 
  -4  14   9        9.68       16.42     13.72 o 
  -3  14   9       17.99       33.91     45.80 o 
  -2  14   9        0.31       26.19     14.23 o 
  -1  14   9        1.60        2.10      9.32 o 
   0  14   9        2.75       -6.04     16.24 o 
   1  14   9        0.12        0.17     17.66 o 
   2  14   9        2.96       15.69     18.28 o 
   3  14   9        0.00       25.93     17.90 o 
  -6  15   9       39.33       80.65     24.90 o 
  -5  15   9       11.72       43.95     18.47 o 
  -4  15   9       26.61       28.45     15.07 o 
  -3  15   9       48.87       46.15     52.28 o 
  -2  15   9        0.11        6.41     12.50 o 
  -1  15   9       10.27       -7.24     29.06 o 
   0  15   9       12.84        1.62     17.86 o 
   1  15   9        0.24      -16.07     16.07 o 
   2  15   9        2.55      -17.59     17.59 o 
  -5  16   9        0.06      -12.52     14.80 o 
  -4  16   9        1.55       11.81     14.14 o 
  -3  16   9        9.56       11.57     14.16 o 
  -2  16   9        6.79       -4.37     34.69 o 
   0  16   9        3.44       12.48     18.35 o 
   1  16   9        3.72        4.31     18.90 o 
   2  16   9        0.43        5.90     20.69 o 
  -4  17   9        0.04        9.91     15.30 o 
  -3  17   9        1.46       -2.43     13.08 o 
  -2  17   9        4.49       -2.66     19.35 o 
   1  17   9        1.66       38.14     21.73 o 
  -2  18   9        0.10      -13.48     19.83 o 
  -8   0  10       79.78       85.63     29.94 o 
  -6   0  10      149.48      170.40     44.01 o 
  -4   0  10        6.59        3.38     16.24 o 
  -2   0  10      185.16      179.72     45.59 o 
   0   0  10      168.32      154.44     47.87 o 
   2   0  10       31.60       25.49     23.83 o 
   4   0  10       40.11        3.28     19.31 o 
  -8   1  10        3.29       -3.05     18.26 o 
  -7   1  10        0.05      -10.44     12.05 o 
  -6   1  10        1.52       13.97     10.19 o 
  -5   1  10       49.43       54.34     17.51 o 
  -4   1  10        6.38       20.39     10.34 o 
  -3   1  10       13.81        6.66     10.57 o 
  -2   1  10       69.14       70.29     19.56 o 
  -1   1  10      308.33      273.53     42.16 o 
   0   1  10       57.05       58.43     18.56 o 
   1   1  10       34.40       14.94     13.36 o 
   2   1  10       56.45       16.16     30.80 o 
   3   1  10        9.31       15.04     12.10 o 
   4   1  10        2.30       28.45     22.06 o 
   5   1  10        0.59       10.22     19.92 o 
  -8   2  10        0.15      -12.96     12.96 o 
  -7   2  10        2.33       34.13     12.41 o 
  -6   2  10        0.32       30.89     10.63 o 
  -5   2  10       31.14       20.82     11.14 o 
  -4   2  10      118.19      156.47     28.70 o 
  -3   2  10       46.10       35.43     15.53 o 
  -2   2  10      228.57      277.44     42.84 o 
  -1   2  10       16.10        6.83     11.92 o 
   0   2  10       81.16       56.50     20.80 o 
   1   2  10        2.36        2.40     12.31 o 
   2   2  10        0.37       14.35     17.36 o 
   3   2  10        0.22       16.13     18.69 o 
   4   2  10       33.14       65.78     50.63 o 
   5   2  10        0.00        3.74     14.25 o 
  -8   3  10        4.03      -13.18     13.18 o 
  -7   3  10        5.06        8.84     12.82 o 
  -6   3  10       13.26       -8.49     10.83 o 
  -5   3  10        2.68       -9.59      9.59 o 
  -4   3  10        2.22        5.37     11.71 o 
  -3   3  10        0.63       -0.89      8.73 o 
  -2   3  10       18.55        8.65     10.25 o 
  -1   3  10        7.68        0.87     10.72 o 
   0   3  10      122.16      176.78     48.01 o 
   1   3  10        0.12        5.02     12.83 o 
   2   3  10       12.98       -2.92     12.41 o 
   3   3  10        4.37       18.03     20.92 o 
   4   3  10        0.25       -4.74     28.87 o 
   5   3  10        4.56       -4.79     13.94 o 
  -8   4  10       26.26       66.08     23.62 o 
  -7   4  10       26.31        6.04     12.12 o 
  -6   4  10        0.61       15.05     21.55 o 
  -5   4  10        7.35       27.01     10.67 o 
  -4   4  10        6.97       -0.65      8.88 o 
  -3   4  10        1.56        5.80     11.19 o 
  -2   4  10        9.35        1.95     25.99 o 
  -1   4  10       23.55       16.80     13.59 o 
   0   4  10       17.33        5.01     11.70 o 
   1   4  10        6.02      -17.92     17.92 o 
   2   4  10       31.81       23.83     13.79 o 
   3   4  10        0.31        1.56     13.11 o 
   4   4  10       87.16       83.92     21.84 o 
   5   4  10        0.06       24.99     16.07 o 
  -8   5  10       31.88       37.86     40.89 o 
  -7   5  10        0.26        5.27     11.62 o 
  -6   5  10        2.72        0.99     13.48 o 
  -5   5  10       60.39       67.80     17.61 o 
  -4   5  10        8.07        0.09      9.42 o 
  -3   5  10      278.06      364.54     47.25 o 
  -2   5  10        0.43        9.11     18.12 o 
  -1   5  10        1.62        1.56     11.73 o 
   0   5  10       16.70       11.60     11.01 o 
   1   5  10        6.73        5.27     10.87 o 
   2   5  10       27.49       -1.85     26.30 o 
   3   5  10       18.42       32.72     14.62 o 
   4   5  10       53.90       55.59     15.74 o 
  -8   6  10        6.23        5.70     22.11 o 
  -7   6  10       63.95       92.68     23.82 o 
  -6   6  10       13.63       11.98     12.57 o 
  -5   6  10       14.73       -5.18     10.18 o 
  -4   6  10        7.97        3.88     11.24 o 
  -3   6  10       44.54       47.55     12.99 o 
  -2   6  10       37.49       36.49     21.61 o 
  -1   6  10       13.76        8.06     10.91 o 
   0   6  10       25.12       32.86     14.76 o 
   1   6  10        0.02       18.66     12.36 o 
   2   6  10       26.66       38.50     15.08 o 
   3   6  10       20.09       44.15     16.28 o 
   4   6  10        2.36      -18.73     18.97 o 
  -8   7  10       12.46       14.30     16.64 o 
  -7   7  10        3.63       -0.65     13.83 o 
  -6   7  10       11.49      -11.38     11.38 o 
  -5   7  10        8.98        2.28     10.25 o 
  -4   7  10        0.76       15.48      9.33 o 
  -3   7  10        0.00       13.68      9.36 o 
  -2   7  10       25.41        8.40     22.04 o 
  -1   7  10      287.57      309.81     40.02 o 
   0   7  10      179.32      208.44     36.24 o 
   1   7  10       20.52       22.96     13.69 o 
   2   7  10        7.54        6.72     11.89 o 
   3   7  10       11.72       30.56     15.07 o 
   4   7  10        1.51       37.32     20.73 o 
  -7   8  10        4.81       -4.13     14.24 o 
  -6   8  10        8.52        9.61     13.24 o 
  -5   8  10        0.53       12.48      9.38 o 
  -4   8  10        0.07        8.24      9.81 o 
  -3   8  10        1.76        3.80      9.12 o 
  -2   8  10       26.11       27.53     10.68 o 
  -1   8  10      133.88      102.47     17.38 o 
   0   8  10        0.65       -2.29     11.54 o 
   1   8  10        1.71       13.09     12.95 o 
   2   8  10       10.10       -1.64     12.83 o 
   3   8  10        0.19        6.39     17.81 o 
   4   8  10        1.73       -1.72     20.38 o 
  -7   9  10        0.85      -13.50     25.16 o 
  -6   9  10       29.34       44.96     13.88 o 
  -5   9  10       11.78       18.13     13.79 o 
  -4   9  10        3.03       -8.64      9.72 o 
  -3   9  10       47.75       87.27     23.36 o 
  -2   9  10        0.03       -9.11      9.11 o 
  -1   9  10       77.65       81.89     16.74 o 
   0   9  10       98.85      127.66     27.56 o 
   1   9  10        0.63        2.46     12.63 o 
   2   9  10        1.67       14.44     23.30 o 
   3   9  10        0.58       19.55     18.31 o 
  -7  10  10        5.38        7.08     34.52 o 
  -6  10  10        0.25       -2.33     31.90 o 
  -5  10  10       16.22       28.89     16.15 o 
  -4  10  10        7.48        1.74      9.81 o 
  -3  10  10        1.27       -3.53      8.97 o 
  -2  10  10        0.30       -0.56      9.43 o 
  -1  10  10       10.21       32.65     16.93 o 
   0  10  10       37.20       33.10     14.31 o 
   1  10  10        5.03       16.36     12.98 o 
   2  10  10        2.69      -13.97     16.97 o 
   3  10  10        2.99      -20.52     20.52 o 
  -6  11  10        0.83        8.60     13.19 o 
  -5  11  10       22.09       33.52     20.76 o 
  -4  11  10        6.62        8.44     12.94 o 
  -3  11  10        6.57       14.35     10.28 o 
  -2  11  10        1.45        4.81      9.82 o 
  -1  11  10       13.66       29.47     18.04 o 
   0  11  10        6.79      -11.07     12.80 o 
   1  11  10        7.30       16.00     12.78 o 
   2  11  10        0.03       30.87     19.11 o 
   3  11  10        1.03      -21.07     21.07 o 
  -6  12  10        0.05       -5.77     14.65 o 
  -5  12  10       20.50       21.81     15.88 o 
  -4  12  10        3.96      -12.67     12.67 o 
  -3  12  10        4.99       29.83     29.50 o 
  -2  12  10       24.82        5.13     10.15 o 
  -1  12  10        4.32       -3.56     12.45 o 
   0  12  10        2.10       -4.28     12.47 o 
   1  12  10        9.94        1.10     19.31 o 
   2  12  10        9.61      -20.11     20.11 o 
  -5  13  10       17.76      -13.36     13.36 o 
  -4  13  10       21.86        8.30     15.43 o 
  -3  13  10        0.14      -12.42     12.42 o 
  -2  13  10        4.11       -7.33     10.07 o 
  -1  13  10       14.05       23.00     13.68 o 
   0  13  10        8.56       39.15     21.62 o 
   1  13  10       12.52        8.00     18.07 o 
   2  13  10        2.99        6.00     19.80 o 
  -5  14  10       14.54       53.41     14.93 o 
  -4  14  10        0.07       13.42     15.54 o 
  -3  14  10       14.46       24.27     14.21 o 
  -2  14  10        9.89       11.83     13.41 o 
  -1  14  10        9.81       38.06     13.63 o 
   0  14  10       12.11       13.80     21.42 o 
   1  14  10        3.98        4.59     19.97 o 
  -4  15  10        1.30       20.01     20.85 o 
  -3  15  10        3.19       -8.56     16.99 o 
  -2  15  10       23.95       51.75     15.95 o 
   0  15  10        0.28       10.28     19.87 o 
  -7   0  11        4.66        5.93     16.38 o 
  -5   0  11       11.19       52.77     22.80 o 
  -3   0  11        9.37       19.14     18.04 o 
  -1   0  11       11.51       13.07     15.59 o 
   1   0  11        0.08      -17.38     17.38 o 
   3   0  11        1.34       -5.24     19.52 o 
  -7   1  11       29.35       32.28     20.99 o 
  -6   1  11       17.70       -7.08     12.59 o 
  -5   1  11        4.15      -12.85     12.85 o 
  -4   1  11        8.14       36.80     14.88 o 
  -3   1  11        0.12        7.37     11.22 o 
  -2   1  11       24.89       28.42     14.32 o 
  -1   1  11        8.45       23.76     13.60 o 
   0   1  11       39.25       34.64     18.45 o 
   1   1  11       24.71       27.58     24.31 o 
   2   1  11        2.74        6.26     13.38 o 
   3   1  11        0.15       10.40     14.23 o 
  -7   2  11        4.97       12.96     12.86 o 
  -6   2  11       25.35       32.77     13.47 o 
  -5   2  11       12.26       15.46     19.45 o 
  -4   2  11        8.35       15.37     12.17 o 
  -3   2  11       15.26       21.22     12.00 o 
  -2   2  11       23.08       15.57     14.83 o 
  -1   2  11       25.16       -8.18     10.99 o 
   0   2  11        3.66       -0.89     11.24 o 
   1   2  11        5.26       26.12     13.54 o 
   2   2  11        2.02       11.00     18.83 o 
   3   2  11       10.70       -2.54     23.16 o 
  -7   3  11        0.20       20.55     13.93 o 
  -6   3  11       22.24        0.51     19.97 o 
  -5   3  11        1.11        3.65     12.83 o 
  -4   3  11       45.41       73.28     22.28 o 
  -3   3  11       11.26        9.38     11.14 o 
  -2   3  11        0.85       -1.41     14.21 o 
  -1   3  11       16.21        8.59     12.30 o 
   0   3  11        2.10        0.04     12.08 o 
   1   3  11        1.83       10.77     12.77 o 
   2   3  11       17.15        8.84     12.82 o 
   3   3  11       12.30       24.52     34.51 o 
  -7   4  11       18.62        1.31     14.12 o 
  -6   4  11        1.53        6.44     22.02 o 
  -5   4  11       87.44       85.08     24.54 o 
  -4   4  11        0.08       -8.99     10.69 o 
  -3   4  11        0.00        0.56     12.06 o 
  -2   4  11       75.86      106.21     28.44 o 
  -1   4  11       17.55        6.33     13.07 o 
   0   4  11       58.35       48.74     19.29 o 
   1   4  11        4.06       14.66     13.08 o 
   2   4  11        0.35       -0.92     18.69 o 
   3   4  11       25.79       26.98     16.11 o 
  -7   5  11        0.22       35.97     20.42 o 
  -6   5  11        1.50      -14.42     14.42 o 
  -5   5  11        0.60        5.84     12.32 o 
  -4   5  11        3.25       -4.13     13.06 o 
  -3   5  11       76.19      119.61     44.85 o 
  -2   5  11       36.42       35.69     14.28 o 
  -1   5  11       36.98       13.64     20.18 o 
   0   5  11        0.03        0.95     12.14 o 
   1   5  11       30.26       42.67     28.94 o 
   2   5  11        1.05        4.19     30.38 o 
   3   5  11        0.05       -3.50     18.05 o 
  -7   6  11        5.21       25.10     23.74 o 
  -6   6  11        3.48        6.27     17.73 o 
  -5   6  11       46.56       67.94     17.77 o 
  -4   6  11        5.31        6.03     15.12 o 
  -3   6  11       67.40       33.51     17.04 o 
  -2   6  11       86.08       51.86     16.92 o 
  -1   6  11        6.56        6.11     11.86 o 
   0   6  11        1.57       11.43     14.21 o 
   1   6  11       19.39        4.66     13.77 o 
   2   6  11        0.02       26.79     14.24 o 
   3   6  11        0.00       -6.12     13.40 o 
  -6   7  11        0.80      -12.28     12.28 o 
  -5   7  11        0.31       16.28     12.57 o 
  -4   7  11        8.32        8.37     10.14 o 
  -3   7  11       12.79       36.30     11.51 o 
  -2   7  11        1.82       -9.10      9.10 o 
  -1   7  11        1.38       -8.32     20.02 o 
   0   7  11        5.92       15.18     14.15 o 
   1   7  11        5.64      -13.22     13.22 o 
   2   7  11        1.47       18.75     16.16 o 
  -6   8  11        0.01        5.09     14.68 o 
  -5   8  11        1.01        2.10     10.62 o 
  -4   8  11        0.05        5.33      9.88 o 
  -3   8  11       48.22       41.97     14.37 o 
  -2   8  11      119.16      115.85     21.79 o 
  -1   8  11        9.65       15.84     19.14 o 
   0   8  11        7.25        2.82     26.78 o 
   1   8  11       76.15      172.95     27.72 o 
   2   8  11        9.19        5.34     15.53 o 
  -6   9  11        0.00       16.11     12.62 o 
  -5   9  11        2.08       20.21     25.31 o 
  -4   9  11        6.48       29.06     11.17 o 
  -3   9  11        0.15       10.15     12.97 o 
  -2   9  11        0.96       -8.54     10.04 o 
  -1   9  11        3.96        2.30     14.37 o 
   0   9  11        0.08       -5.06     12.14 o 
   1   9  11       22.24       50.97     17.21 o 
   2   9  11        1.44       23.80     15.56 o 
  -5  10  11        2.64       -4.16     27.57 o 
  -4  10  11        1.36      -11.20     11.20 o 
  -3  10  11        8.24        8.64     10.72 o 
  -2  10  11        3.60       -9.67      9.67 o 
  -1  10  11        9.74       16.21     20.95 o 
   0  10  11        0.03       15.60     15.99 o 
   1  10  11       11.72      -25.05     34.33 o 
  -5  11  11        5.58       11.74     32.59 o 
  -4  11  11        5.08       33.34     16.78 o 
  -3  11  11        2.91       -7.44     11.96 o 
  -2  11  11        0.23      -11.67     12.92 o 
  -1  11  11        0.29      -14.08     16.09 o 
   0  11  11        0.49      -14.12     14.12 o 
   1  11  11        1.85        3.58     14.35 o 
  -4  12  11        0.18      -16.88     23.52 o 
  -3  12  11       10.72       40.84     15.58 o 
  -2  12  11        0.25        2.81     13.69 o 
  -1  12  11       34.38       46.56     21.80 o 
   0  12  11        3.62       27.20     16.88 o 
  -6   0  12        5.47       -9.24     20.66 o 
  -4   0  12       29.14       28.07     20.52 o 
  -2   0  12        9.60       28.59     18.69 o 
   0   0  12       24.77       28.90     23.38 o 
  -6   1  12       10.64        9.02     15.90 o 
  -5   1  12        0.84       -2.20     17.71 o 
  -4   1  12        2.72        7.13     23.54 o 
  -3   1  12        0.29      250.49     73.11 o 
  -2   1  12        6.14        8.46     12.37 o 
  -1   1  12        2.99       25.07     24.31 o 
   0   1  12        0.04       22.48     13.18 o 
   1   1  12       15.86       30.06     26.94 o 
  -6   2  12       16.07       33.72     20.09 o 
  -5   2  12        0.01       -6.99     16.14 o 
  -4   2  12        0.09       -8.14     12.09 o 
  -3   2  12       18.69       21.80     13.92 o 
  -2   2  12        9.78       35.64     17.14 o 
  -1   2  12        6.36      -12.88     12.88 o 
   0   2  12        5.99       31.37     16.07 o 
   1   2  12       23.21       15.28     16.73 o 
  -5   3  12        0.02        2.94     14.98 o 
  -4   3  12       60.13       62.76     21.62 o 
  -3   3  12        2.17      -13.15     13.15 o 
  -2   3  12        6.87       -2.19     14.33 o 
  -1   3  12        1.42       10.08     13.74 o 
   0   3  12        0.48        4.10     16.74 o 
   1   3  12       41.38       67.97     23.09 o 
  -5   4  12       31.13       17.94     15.43 o 
  -4   4  12       42.17       36.60     16.08 o 
  -3   4  12       48.83       47.82     26.33 o 
  -2   4  12        0.00       12.34     13.61 o 
  -1   4  12        4.95      -13.55     13.55 o 
   0   4  12       32.06       32.22     14.74 o 
   1   4  12       14.73       18.75     16.26 o 
  -5   5  12        3.71       -4.02     13.78 o 
  -4   5  12       32.75       18.26     14.95 o 
  -3   5  12        1.18        1.59     22.57 o 
  -2   5  12        2.02       -5.11     19.07 o 
  -1   5  12        3.95        2.26     13.50 o 
   0   5  12        0.43      -14.42     14.42 o 
   1   5  12       24.01       52.58     18.11 o 
  -5   6  12        1.05      -13.71     15.26 o 
  -4   6  12        9.66        4.81     18.09 o 
  -3   6  12        1.27       -5.53     13.13 o 
  -2   6  12       27.37        6.14     14.57 o 
  -1   6  12        2.70       -0.22     13.74 o 
   0   6  12        0.10      -17.71     32.45 o 
  -4   7  12        9.42       24.95     11.56 o 
  -3   7  12       13.23       10.37     12.12 o 
  -2   7  12        0.04       32.14     14.86 o 
  -1   7  12       18.84       12.24     22.76 o 
   0   7  12        2.13      -12.75     19.28 o 
  -3   8  12        4.10        2.07     10.57 o 
  -2   8  12        2.36       32.11     21.57 o 
  -1   8  12        2.23       -2.48     14.16 o 
                                                 
